# Supplementary material for: Towards scaling Twitter for digital epidemiology of birth defects
Source: NPJ Digit Med. 2019 Oct 1;2:96. doi: 10.1038/s41746-019-0170-5 (PMC6773753; doi:10.1038/s41746-019-0170-5)
Supplement: Supplementary file 1 — Supplementary Data 1. [file 41746_2019_170_MOESM1_ESM.txt]

33780523	588529611144896512	1
587845523	956186193695297536	1
20094135	960560386868170752	1
431232546	885164867686195205	1
197043743	719271495445442561	1
452059863	933824058994524160	1
23626244	373238402529120256	1
762568701048557569	884869562352549888	1
770758761501822976	893259968345915392	1
4861331448	960873845682069504	1
416623482	567005582180495360	1
416623482	572925452664352768	1
128755259	698914809878687749	1
167344376	368306173348708352	1
4705235958	931945146660335617	1
40797182	741033935094874113	1
40797182	482452036957380609	1
4300572794	899375459057639424	1
128755259	795419414866853889	1
2376617323	693508005929717760	1
2168421233	648789262796759040	1
2376617323	698182586330288128	1
339771190	809171782087409664	1
1151316313	735429615515250693	1
20094135	950095628545249280	1
555938369	694051791739174912	1
286331021	933784351812276225	1
555938369	787683002419675137	1
1151316313	824209558356787202	1
2376617323	695743136778231808	1
39231672	844231532818677762	1
23626244	531849393167552512	1
72124431	843992893132099584	1
555938369	787683652188704772	1
2393435598	892519943471849476	1
2168421233	528243668214644738	1
29730065	854605515418193921	1
555938369	710761515155070976	1
773847554	684788115756724225	1
286702984	619185608662065152	1
2376617323	760894325156876288	1
1024114146	844458732981555202	1
39231672	814398381200199680	1
161081533	878291533018972160	1
3526271073	657154159179931648	1
214290503	960366334746996736	1
1582897916	517033381591515137	1
3032859747	958431139470987265	1
602430465	843115145186492416	1
1151316313	685158973314486273	1
2682230701	860275975669600256	1
43236099	844751143150522369	1
1975089217	958412272937897987	1
2168421233	556926561468022785	1
717570184605671426	923656927183360001	1
3273903522	876591141415604224	1
43236099	716378786070183936	1
278695719	326411880052699137	1
416623482	485090781737541632	1
701871501084069888	798031206994411525	1
2376617323	697606372695801856	1
2977836017	728273566731505664	1
1591899259	822486843786674179	1
2376617323	709102138207674368	1
4895607418	930843355575214080	1
29073939	907829166564929537	1
1634648923	923404265422327808	1
23626244	801523752261533697	1
309118183	843298156641206277	1
3032859747	880952134229012480	1
1151316313	601753130506788864	1
286702984	463725435629875202	1
722409167257014274	898247142577491972	1
454565608	651252092019970049	1
18927538	841620401172160512	1
717570184605671426	862368648580616192	1
47617390	817232818443001856	1
416623482	612357289845125120	1
54943110	960186780644454401	1
274468433	931293125443801088	1
17470539	893411967590842368	1
2376617323	760895251108290561	1
48053846	610990830245916672	1
26317983	482270148351770624	1
352593289	731702685422866432	1
2961974920	933748126770483201	1
214290503	907953201982341121	1
2376617323	690290574780280832	1
21309587	854463248468508672	1
1591899259	812325348306198528	1
75278359	832739494277242882	1
20094135	952657626244009984	1
115285374	260814209565212673	1
2376617323	846497619597819904	1
1247743178	885916476577902592	1
14726230	821536492749254658	1
29073939	633351976890298368	1
231478564	713587456960954368	1
132441180	860139652648378369	1
849668154200641536	907902030437605376	1
2468761021	903443578386616320	1
274468433	897699809611718656	1
3032859747	844619210684874758	1
2961974920	836709091129114624	1
84632922	696645436883476480	1
637251634	778801890247057408	1
47617390	878816997785653249	1
355414144	956238802015711233	1
63997859	800585422652870656	1
132441180	860141759363301378	1
3067748385	649119524910972928	1
822262655134011392	914638527391981569	1
21343364	840858152740499457	1
223556429	800485836911472641	1
2833916849	578295214797881344	1
4367405713	851645262196068352	1
4674590298	825007430933282816	1
64307161	867900073211867137	1
124393044	504118122660765696	1
3067748385	689524884775550977	1
2682230701	847491163904802816	1
151019890	519885686527504384	1
352593289	913833899695816704	1
777144977449111552	790184914440314881	1
32432308	825102599217115136	1
2961974920	930930159275921410	1
608499268	846166928817295360	1
1151316313	601779557138595840	1
39231672	814529801855897600	1
45416544	849967997691232257	1
2833916849	564189484976459776	1
20094135	960620569153679363	1
416623482	523141707521851392	1
3032859747	858035812956598272	1
20094135	946781294075068416	1
20426040	918357882642542592	1
116055587	911697815746826240	1
416623482	436214081658171392	1
18708066	844247252835188742	1
16581734	763548022773059584	1
67419755	719890585293750276	1
131785203	897436578947137536	1
170616865	874321260746076160	1
197043743	743466736243060737	1
36576501	855843740174483456	1
431232546	880987132910850052	1
29073939	692879663194968069	1
3681197009	870658167109296129	1
26861287	951248508769751040	1
19083977	864488314841305088	1
1151316313	651518615502458880	1
115285374	905864852584980480	1
2376617323	791589552385392640	1
15393700	925841186379755520	1
26963338	606076895583739904	1
15040339	859201914436689920	1
18708066	881829884900802561	1
1241876251	492552638227943424	1
33358657	706856209400401920	1
438704848	918816219838533632	1
2308742430	761772616625508352	1
163715778	862754541149839360	1
1151316313	758300922044788736	1
555938369	710761773398413312	1
1151316313	611212847989846017	1
1151316313	697917408837820416	1
728253255017435137	936654675486572544	1
310641133	442706961490903040	1
454565608	607056125033377792	1
3312511584	858484346809798656	1
3027991955	732932297763213312	1
17086831	928415615580241920	1
1543019382	828619340647976960	1
3193927415	782811496434638852	1
717570184605671426	856908654003367936	1
22613386	735409681754099712	1
2833916849	709737203258105857	1
254781401	826568796483751937	1
20426040	960549502057963520	1
2376617323	693289598110183426	1
777144977449111552	871011609489100800	1
2727666923	892087476545880065	1
26317983	468703632003579904	1
253887404	481055815693258752	1
1036946528	713649806233747457	1
2376617323	698676737278775296	1
286702984	682503296528072705	1
777144977449111552	785176065408954368	1
21309587	779756864095617024	1
416623482	684781531034992640	1
1151316313	757636540256260096	1
38499446	878952546299240449	1
871351947206553600	897879609471107072	1
214290503	905514656197959680	1
18927538	845847027477086208	1
214290503	907262887852433413	1
475534141	913067043322257408	1
339771190	935679070242791429	1
78612704	902884524576485378	1
2921870391	887317365997883396	1
14726230	898349121370701824	1
163715778	899316204661342208	1
124393044	505780009655476224	1
339771190	910704025850564608	1
286702984	619976383738052608	1
2488926494	887238427070140416	1
3207616473	893262788998647809	1
3526271073	653585597416783872	1
2833916849	643469295129726976	1
494012849	911043086968537088	1
2908860532	951846720111104000	1
416623482	586559492730593280	1
719480044	953627045132668928	1
777144977449111552	778039845071548416	1
260191312	590825977900572672	1
115285374	858484260252069890	1
2682230701	850659166054211584	1
4212736883	843945270958342144	1
97295820	740921676406390784	1
252235856	897866965829734401	1
425455030	874977257005232130	1
3032859747	898923995722125312	1
17470539	828617256686923780	1
3032859747	872744136218226689	1
20094135	939383553577639936	1
1151316313	637978043068186624	1
2738140555	821048706149531648	1
791581003	451234530792587264	1
18708066	766681144846868480	1
321538248	681516294148100096	1
4705568781	959477030373994497	1
208001392	566673061307359232	1
23626244	434904197499482112	1
717570184605671426	940773235490144256	1
45416544	953672614156947461	1
278695719	371168718283632640	1
1543019382	928200496082546688	1
967263594	728028109459566592	1
861713937351540738	919015989320314880	1
224664331	565513306790985728	1
115285374	890400925826920448	1
132441180	860137653106167808	1
20235032	845228703789412352	1
73506221	527170036075462656	1
4745862650	855595683083988992	1
3526271073	659265893915037696	1
45234672	649280235351973888	1
540474995	921199000170086400	1
47617390	817614501591875584	1
131785203	897465310097416193	1
75070836	754493647245217792	1
555938369	805445547935092738	1
1960632313	918829166304419842	1
19083977	795887357987848193	1
208001392	697843657106259968	1
39231672	844105996268199936	1
1960632313	859930907611942912	1
20094135	960904023657402368	1
885892943994773508	895036405470154753	1
54943110	923599900046131201	1
163715778	921070782775808001	1
720211919697768450	859050497008967680	1
3526271073	664485310491963392	1
2961974920	864958798800318464	1
431232546	915630819816943617	1
885218911	933498803021328384	1
17855061	949282961412804608	1
800122730364342272	830507945423101952	1
1479641754	801902112703737856	1
1556053022	829054986298462209	1
2376617323	793863578122059776	1
1151316313	642945521338875904	1
286702984	577045112951296000	1
208231808	751964786624114688	1
19083977	865242561790832640	1
4881135222	885276184749252608	1
286702984	669920580053938178	1
809177941460582402	954778534916042752	1
2961974920	921019571204583424	1
193027294	791859775940268032	1
48278272	859478636465803264	1
1151316313	735708867410038785	1
18618672	953763955368955904	1
2961974920	868353131742212096	1
3027991955	714611107550220288	1
132441180	860137198946926593	1
1582897916	432832517293756416	1
1151316313	758036696432730113	1
3067748385	687613550257410048	1
416623482	537289718514593792	1
3319868912	920133218451333121	1
2868791052	601886935590797312	1
555938369	791025617227644928	1
425349596	902095421530656768	1
286702984	706978551225061376	1
23626244	344490287898427395	1
428720428	491953343573422080	1
3245350246	867936011237699584	1
352593289	731705764985720833	1
3032859747	838564850292953089	1
71318440	955559515897790464	1
15816748	505169270280425472	1
318093037	954415850404106242	1
852352035135664129	859540197448581122	1
629467382	547438249073844224	1
273937489	844977101312856065	1
175711464	824283255268659200	1
2168421233	469096402480824320	1
1178631398	773741395895017472	1
413386936	923659741787774976	1
286702984	478665654971936769	1
1975089217	855326598290997249	1
582274842	954154704212283397	1
776913688250888192	909419619919683585	1
1151316313	701825585199366144	1
124393044	503670441526169600	1
885218911	928816021250682882	1
4367405713	851706939591581696	1
131785203	897436625499594752	1
483887655	758467273065631744	1
214290503	941343284387110914	1
961099368	544678460673642496	1
2376617323	932410811665940481	1
3969590122	851695902330957824	1
169785396	628774407121403904	1
3032859747	908471976318160897	1
844853682	727591159875407873	1
29073939	697945207262855168	1
24224542	449384840216195073	1
2738140555	724689577705922560	1
131785203	898149867540926464	1
3897817160	897290200065429507	1
223952377	643081827771486208	1
4667350746	890654852899938308	1
357448100	688660182486876160	1
1228869366	862055038688129030	1
810643758	569806552917536768	1
1151316313	604321378205110273	1
2376617323	697845290573778944	1
14726230	814934767628156930	1
4705235958	910609526298173441	1
32630287	791632243424768000	1
214290503	913916347041681408	1
777144977449111552	824268197771800576	1
2833916849	837392190829654017	1
71318440	909968553872318464	1
223556429	836640287720157184	1
626237342	840257420404301824	1
18851743	859621409420713984	1
17470539	890663856900521984	1
18997715	828618279522549760	1
961099368	364399103796449282	1
1543019382	893260341693607936	1
25726490	797412940982919168	1
193027294	779204866652635136	1
948373753024491520	960634865107570689	1
307454151	953717692778901504	1
1228869366	786206631763677185	1
2165152580	723241196911517696	1
2882198067	568208175909838849	1
416623482	646715952281858048	1
2961974920	851074726688587777	1
780241397525864450	950266212457443328	1
20094135	941282553771778059	1
334344065	334109460068962305	1
4787899360	687050947198070785	1
714357273796157440	894268547937046532	1
254781401	827254266087641088	1
777144977449111552	852855367084236800	1
23616877	939156368963063809	1
2155572676	811913329690210304	1
20094135	954443637072580610	1
29073939	846898808046829568	1
1962309451	874302786221035520	1
2833916849	542093207484784641	1
33780523	906619713475813376	1
23626244	698564100109004800	1
374250827	619946357235646464	1
29818609	498613907804917760	1
47617390	915959935078252546	1
282061367	862745209901285377	1
355414144	951564607784652800	1
14726230	798172897235836928	1
885218911	959123256782422016	1
1860225240	759267503176646656	1
2833916849	775218078338744320	1
2165152580	759474973815795712	1
3380452151	908384865439174659	1
352593289	501985896779239424	1
60998787	654721106427801600	1
4667350746	862472909436178432	1
197043743	465980492064382976	1
2806726739	959981400148594688	1
20094135	958290738369921024	1
491763017	852767680176168960	1
413386936	908625778006511618	1
2961974920	916776346277224448	1
2376617323	696756908959465473	1
16533459	819595697599049728	1
63997859	955322328010780672	1
16581734	788701997499293696	1
19546372	872923146927697920	1
14868699	779727235049590784	1
717570184605671426	821577444305973251	1
803950104998793216	912094193442488320	1
431232546	873342397899571200	1
14726230	826516552971345921	1
19083977	793383484484120577	1
2376617323	693507495847813120	1
161081533	877928700087488513	1
431232546	884229040445501440	1
3526271073	659255521602576384	1
20094135	947096190981521408	1
138741169	688085819442229248	1
2833916849	725575793519161344	1
1117589881	906711176633094144	1
1151316313	756586002928377857	1
1151316313	688476334092333056	1
357448100	948863542547148800	1
518757575	517472299243810816	1
629467382	624579827580993536	1
124393044	755455562188464128	1
885218911	839539284503904259	1
714364883240927232	901730584753573888	1
348633858	365478734008041473	1
39231672	844121213228273664	1
163715778	865997908168122368	1
2488926494	871655159159545856	1
23626244	343757856199286784	1
475534141	912453237223182336	1
307454151	953670285923946496	1
309342528	512466124257361920	1
801266570018377728	951202918572716033	1
393261047	935830431836106753	1
2155572676	772774182363000832	1
425940017	920739467761037312	1
2921870391	785574782288982016	1
469638023	651070260867502080	1
3288471577	921181684304830465	1
23707743	694331397285097472	1
2239953450	837375916191920128	1
24564914	656823057542160384	1
4667350746	892815579274457090	1
2193512315	799257044524134400	1
71318440	938227024384073728	1
21309587	862943698220449792	1
3075829754	827516711876243456	1
73842403	728945028496658432	1
2961974920	935268288539578368	1
1960632313	860264975486652417	1
3067748385	630809888130789376	1
33358657	701950624179601408	1
887888523029884934	940769919548960768	1
885218911	769680164368240640	1
876669098	545830084998090752	1
2738140555	783871211587547136	1
23616877	745535803984482305	1
23626244	326564575027802112	1
2376617323	693284328080453633	1
2376617323	698183690975719424	1
1427054106	885322145219268608	1
1151316313	603938789896146944	1
1228869366	774029154828161025	1
2977836017	940937260433924096	1
2831099988	960920921270763520	1
60998787	650446448400691200	1
20094135	959139221708689408	1
431232546	869378218868039680	1
2376617323	697790479593660417	1
208001392	565700712940961792	1
248087274	302885709042307072	1
214290503	916049512350830592	1
2376617323	814654053410021376	1
2376617323	720957087979667456	1
20094135	943109928809574400	1
33358657	916331313921130496	1
17086831	927962685026729985	1
2147874931	892778768791724032	1
386924481	298897864673861633	1
15040339	856202133158232064	1
194214852	886604346888159232	1
214290503	915651417188311042	1
390520404	859498852398878720	1
286702984	516565475569205248	1
72124431	935402959831265280	1
46265444	877040682845777920	1
555938369	845940889524621312	1
823365538877321216	943742669141839872	1
41591401	945050957477498880	1
208001392	566676738525364224	1
1582897916	431430344831537152	1
1233824210	882673336760897536	1
2738140555	724891621154758656	1
3147275873	887317874422972416	1
132441180	860138658782785536	1
2833916849	645561865259520000	1
4258167254	858840574840930304	1
431232546	950520695951384576	1
29073939	649671324546277376	1
769544373738627073	878476782856491008	1
286702984	443858342612840448	1
16686144	870112705591607298	1
41549353	702252975956295680	1
2168421233	956452926922412034	1
56233475	316935859171639297	1
1960632313	904690581879877633	1
124393044	893991004348588032	1
1455270588	596647493519159296	1
852352035135664129	859803566965493761	1
29147967	862061320132284416	1
1151316313	783439549808594944	1
2961974920	901110673287020544	1
555938369	787683220900945920	1
56233475	474630670036512768	1
94128519	768410938626174976	1
3259460124	925749959152062465	1
16578065	884442385484218368	1
18927538	841117885569335297	1
2168421233	466858353004908544	1
23626244	341973467752701952	1
32432308	830770971565051904	1
292742450	691025226809741312	1
286331021	873252900386070531	1
2961974920	848273176375242753	1
4705568781	932342204697403399	1
733689931	948940279259844614	1
444254380	306512180013051904	1
301672238	915286234192400386	1
14726230	836349687888297984	1
1151316313	641736862533484544	1
163715778	898584640113475584	1
722409167257014274	957407068092329985	1
2376617323	694197060363390976	1
2376617323	697483963959418880	1
138741169	899674981310676992	1
2376617323	694999479187943424	1
1151316313	658823813522661376	1
1591899259	825013280531968000	1
590605424	860528431573880833	1
26603126	806179027274919937	1
161081533	878292004035149824	1
286702984	466198551895498752	1
23626244	882328391541637120	1
23626244	377893792172744704	1
250146644	708667717415526400	1
23626244	711254854535090177	1
20094135	951829722392121349	1
2867262207	763238600918065152	1
23626244	338431193466933248	1
849668154200641536	900444092227780608	1
223762603	502218692735008768	1
16533459	819657730755469312	1
1151316313	601787108475428865	1
519010899	553744206553182210	1
254781401	837353141968519170	1
1151316313	843432876314189825	1
1042591002	842162960063651841	1
551212883	913064943406247938	1
2968665285	840173909949394944	1
3272166180	901047103291621380	1
2376617323	697472282940145664	1
1247743178	893571400446955521	1
555938369	787683325318139905	1
60385144	727152694629113858	1
100342023	956480374871330822	1
40797182	741033935094874113	1
18927538	845828906921943040	1
948373753024491520	960609162861391873	1
520097517	943941769816928256	1
20094135	957201992283238400	1
125818523	935695871634804737	1
1944707294	918521734944444417	1
2961974920	915639329510363137	1
201774945	751164684947062784	1
332584202	843980337025859585	1
19083977	860894541070598144	1
19083977	800704209834414080	1
282061367	897083985360297985	1
33358657	721070995981877248	1
2376617323	894193884674351104	1
3380452151	854399162594582533	1
416623482	428646746349387776	1
1960632313	937318487600566273	1
32432308	852607372061282305	1
1167525654	721019961569865728	1
248087274	402930096844967937	1
294853190	661378718791782400	1
3259460124	951196346349969410	1
1591899259	831976892450402304	1
2376617323	697835115146137600	1
2318144202	658754333765308416	1
831223079833460736	848472680743419904	1
2165152580	883687311959097344	1
555938369	787683700658044928	1
23626244	434029340062658560	1
948373753024491520	953368972442861568	1
2961974920	930778001066876933	1
278695719	180270688706371584	1
111483341	812037267665678337	1
4787899360	687029286478475264	1
195343249	530679803884883969	1
4705568781	842441574990663680	1
71318440	908785159364685824	1
286331021	565569460070019072	1
16887175	909297366443819008	1
1151316313	610857641246621696	1
470737126	914638488733065216	1
286702984	748839411899564032	1
169785396	716132032745607169	1
208001392	558737409094209536	1
71318440	900013834596896772	1
1151316313	630509079509635072	1
961099368	504322071871377408	1
2961974920	852807539280433154	1
736873376019550208	937809413464838146	1
415912353	949027056158945281	1
416623482	540870720461733888	1
2376617323	693416032157872128	1
3032859747	863701644210524160	1
2376617323	697786951135424512	1
961099368	345934391610068992	1
1151316313	633770547940356096	1
555938369	787683776444760064	1
1202767441	916417800452878336	1
1247743178	886943977412415489	1
87585977	936031681114529798	1
294072012	609061322316247040	1
1151316313	757953628703297537	1
3319868912	869731609867452416	1
1143551	951037627964317696	1
357448100	915677537426198528	1
71318440	909822674989334529	1
2921870391	779595557669134336	1
3027991955	645630179356844032	1
2488926494	904098538749136896	1
4175546772	913404373144702976	1
1650749720	463358611108818945	1
393261047	928318405362544640	1
23626244	913895758880964608	1
45234672	634085592758939648	1
823365538877321216	944976796688068608	1
1151316313	601556593411563520	1
2376617323	768885141120884736	1
491556390	545736559266263040	1
1151316313	637860217489879040	1
131500972	763261373992271872	1
208231808	903999746334973953	1
1151316313	601745582466695168	1
714361666906038276	903212916391989248	1
785646829031591936	877295085720936448	1
3312511584	898727565975670784	1
340692417	837847881419800576	1
55002490	488642221483507712	1
15637706	914982743259467776	1
2921870391	886921825749528578	1
961099368	352418298689880068	1
318093037	955485332400693248	1
777144977449111552	778043214821462016	1
4787899360	688085043286257664	1
35738190	799985669636378624	1
15936294	876580140138016770	1
624338469	574969971253473280	1
23626244	417447530558144513	1
436834580	885872230785273856	1
717570184605671426	923641505373401088	1
2342269436	893496304311164928	1
2376617323	697954324094189568	1
431232546	896906356736884736	1
45416544	926485328319393792	1
16005155	732624216114237441	1
21309587	772908851930755072	1
1591899259	840265263555715076	1
26317983	478510637820444672	1
1151316313	601378420614963201	1
717570184605671426	884076968878014465	1
27370370	929751906230005765	1
308254505	922874066595340289	1
4705568781	819895646752800768	1
33780523	658344110697357312	1
726992034	784241706837286912	1
416623482	451824463135645696	1
14726230	836603974711115776	1
193027294	853460672243539968	1
339771190	901153825020674048	1
14726230	844062351708094464	1
16578065	897144076788797441	1
60998787	522448707552563202	1
29073939	912398630761484290	1
463331339	795716276748427264	1
39231672	814461008060305408	1
475534141	916070426740174849	1
179825324	439023894029029376	1
2376617323	872041302715756545	1
2961974920	815658589696258049	1
197043743	821753751228841984	1
444148819	403974296944779264	1
2459971471	887642381625040896	1
165685017	944341104408842241	1
2168421233	733582808199794688	1
124393044	524987025519554560	1
13678282	564379931501940736	1
33358657	729327530868609025	1
33358657	719652767506128901	1
795407527	901154402857308161	1
1151316313	601794656490356736	1
14726230	821534732982816768	1
21309587	655156849600282624	1
23626244	652292963008139264	1
3067748385	705317537500831748	1
413386936	922540252958461952	1
2488926494	899027553532469253	1
128755259	795419414866853889	1
29752825	905769375009001472	1
193027294	896866102344507392	1
20426040	924200501440159745	1
416623482	572781970184400896	1
555938369	787683154865905668	1
286702984	514883723662458881	1
214290503	911343664055685122	1
278695719	336019258318397440	1
286331021	798621841203994624	1
407385520	955873623771942912	1
744035904	885976533613072385	1
2921870391	789230592013533184	1
208001392	564170402268602369	1
23626244	346472734466912256	1
1479641754	929028210653908993	1
1499695746	464532616746901505	1
97295820	741223658497138688	1
2833916849	637202987551580161	1
555938369	710761609577287680	1
431232546	936601966523899905	1
123931450	953292386632810497	1
306963695	917524677056237569	1
208001392	742497687551905792	1
21688776	648859581834240000	1
510869204	713334729085435906	1
1151316313	655646464199147520	1
948373753024491520	955658856322957312	1
913895731	726250561796976640	1
1418842842	821108642044932096	1
47617390	860241278163968001	1
28348670	865632900581965824	1
393261047	932258350997307393	1
21309587	666258893874548736	1
18618672	845015874188795904	1
2147874931	919725956264108032	1
3526271073	659256856351789056	1
193027294	931692000025436162	1
19083977	799024353635631105	1
714359300756488193	895259001038016517	1
1151316313	757622685299945472	1
2851532149	822617735981056002	1
21309587	773576146277588992	1
214290503	918867938962178048	1
3040263713	790418145269784576	1
33358657	830266006312456192	1
1151316313	745749077866876928	1
1045481904	848737461505339392	1
1151316313	818717028387328002	1
139314685	940667450735001600	1
730418392096755712	741657336662626304	1
1975089217	855304631273914370	1
720532596179013632	878999231540932609	2
185023606	590378601033256961	2
714363558293803008	837399884487618569	2
575681110	448664814093864960	2
239988349	243319238163587072	2
136732756	903966351462715392	2
971473975	778087852030713858	2
1634092700	393386956010172418	2
54943110	850116271010140161	2
65473062	828642027126521860	2
714369025539710976	818777382559608832	2
130466231	860122089004703745	2
719723424889888769	885180959448064003	2
555938369	701680388956168192	2
780826326	914580155477233664	2
18280401	722157530625933313	2
250358074	805272951448891392	2
130466231	751372530317864960	2
124393044	757977261660405760	2
214290503	902960128181358592	2
629467382	539837348662362112	2
45234672	693038390577631232	2
344318746	350334747471396866	2
431232546	885164944236347392	2
23759833	936038648516145152	2
184620477	841842133556383744	2
132441180	910012995949928448	2
1340432827	958049829481009153	2
720173014831230976	909812294565154817	2
341239536	909472152507883522	2
1151316313	758400862116982787	2
23626244	50409000013004800	2
124393044	530153752963977216	2
1959451166	711718597215784960	2
286702984	558201036830416896	2
16029338	619204024009666560	2
727521006399578113	885862486880264192	2
124393044	609121952062652417	2
720165921592119297	813720037307613189	2
720171414020571136	861247163657048066	2
250358074	810010680401297408	2
214290503	596332339292049408	2
714364883240927232	860985287509512194	2
45416544	897981502285377537	2
17625453	545628730975326209	2
4705568781	878601771211513856	2
4751455086	748641187628650496	2
110452366	960227843627208704	2
40623989	819641413621137408	2
720531175136174080	899293029403688961	2
286702984	478543601614721025	2
2204742954	612326361328447488	2
436230026	541322678485786624	2
130466231	867006200935731200	2
41025028	386533507222503424	2
1151316313	622752380963160064	2
124393044	846422561894359040	2
124393044	844362648288448512	2
124393044	925572974656262144	2
1151316313	684766381984751616	2
19083977	829389308083785739	2
23616877	758235502285848576	2
750780308	933000996825042945	2
77398488	818157075792596992	2
823365538877321216	956001523108012033	2
1151316313	594217662630232064	2
230282199	946370768492990464	2
339771190	920020224228904960	2
637251634	793156739390636032	2
714364883240927232	851296577364926469	2
54963266	820726756692856832	2
302712025	788066264958853120	2
2377870303	772868779198050308	2
1151316313	668173109074247680	2
930733752	685913421712244736	2
1106419609	622126169446612994	2
92530898	596016543315681280	2
14079353	725545343106998272	2
3253919269	657338177623998468	2
167344376	370172229457551360	2
124393044	564569510016221184	2
231184307	890994659530551296	2
182979559	859422490094964737	2
65473062	760274907540234240	2
132727509	405494419316416513	2
208231808	768835403243589632	2
65473062	862056797363990529	2
75070836	872623719012855808	2
4787899360	687025287356395522	2
2738140555	844271106815070209	2
1228869366	831899587401113600	2
110452366	433392045898485760	2
24324898	318969139555360768	2
124393044	566368443105288192	2
124393044	659432233309093888	2
720531175136174080	882567696558280704	2
2961974920	907266928095514624	2
124393044	555082524633079809	2
2961974920	898613385050202112	2
91531530	932704722372345856	2
1151316313	600658425899569152	2
12078622	844191407220948992	2
720165921592119297	853516139984551937	2
124393044	843948346238627840	2
277048272	771456465919967232	2
2867262207	702357564709867520	2
220948289	508331762452160512	2
51057873	607036585096323072	2
25349537	410842196477083648	2
339771190	920800365703864320	2
214290503	938778424079978497	2
195343249	521374268136103937	2
33358657	750833977355886592	2
19083977	953653671316873216	2
2867262207	696694837412831232	2
4705568781	834590662280486912	2
124393044	505850635108237313	2
714369025539710976	875103526199992323	2
1198539211	711738945625858048	2
1419918530	780456069743120384	2
27988344	853307311389110272	2
23761272	711825459575705600	2
124393044	655866874115268608	2
299112912	763495708989222912	2
223556429	906627306407546880	2
3007712491	875449035615875072	2
393113204	941315732742209536	2
431232546	958136460837875712	2
56496672	728913763424866304	2
138741169	697724702165483520	2
179008335	829680131358744579	2
2393435598	892595603427012608	2
416623482	454267538751635456	2
714357273796157440	818782327216230401	2
605286081	839079647664988160	2
720165921592119297	836196949984411648	2
714359300756488193	879175171046862848	2
201774945	839415502317453312	2
1151316313	600805642174070784	2
45416544	941371262428905473	2
17084008	844827999715258368	2
161456655	725685057772392450	2
54943110	897645806022524928	2
123267913	951620891665776640	2
50807805	903620082273800194	2
4745862650	835276731644682240	2
49506886	257904267220881410	2
132441180	903657949469392896	2
854168549857701888	907364779248848896	2
393113204	893627333399244800	2
138741169	820897765911838721	2
555938369	845899881998942208	2
23626244	809499874282631168	2
1151316313	601530418672705536	2
1154971159	620921717079322624	2
124393044	693192292446965761	2
352029215	787761605253537792	2
68524767	460776632018432000	2
124393044	674269174034771968	2
45416544	953488133835886592	2
1265006522	507880813393088512	2
17470539	749906122337685504	2
4667350746	880058308933152770	2
1151316313	662828442883371009	2
286702984	809537277550624769	2
23616877	864748624340713472	2
1151316313	684739243839590401	2
124393044	633084017324089344	2
45416544	895374114793414658	2
25858505	793940624894525444	2
18927538	885597500790493186	2
23087189	460440442753261568	2
2371195758	956222045460844544	2
717570184605671426	827176037326872582	2
20094135	939498200225976321	2
1442298114	755949117096890368	2
720525693726171136	844582386327326721	2
3430959424	786991528543653888	2
124393044	629440245067587586	2
402843836	295769915963613184	2
112236233	641288950787743744	2
14726230	844231608077115392	2
714364257190723584	864599061164425217	2
20094135	948926034610671617	2
40623989	890324654581264384	2
23626244	295639207299383297	2
714364257190723584	842387709524119559	2
714357273796157440	875103440489385985	2
223952377	755690466314596353	2
594406324	640207099335577601	2
2393435598	890598260976517121	2
307454151	920709880490717184	2
124393044	565257129750446081	2
884950195	855243104605143040	2
2961974920	833783148018356224	2
65473062	770756371163729921	2
169785396	716132149552742400	2
2961974920	906970860417888256	2
555938369	830710669578235904	2
714359300756488193	896232633948131328	2
2761243607	675040978521190402	2
714361666906038276	904713565063581696	2
629467382	563296295323181056	2
316940067	144179325086871552	2
180590541	713461176613650432	2
83225503	825881166033068033	2
413386936	908850420012875777	2
124393044	509792748351008768	2
2937921469	892526086600273921	2
40797182	716825928165433344	2
124393044	876136005950205954	2
1151316313	786207910988611588	2
714364883240927232	889503342312947717	2
45234672	666576355916701696	2
253887404	542880097142063104	2
720529951544516608	878958891849195520	2
301672238	388718923484372992	2
15498411	678322386828189697	2
2872344874	614495523895148544	2
500063644	561240853654806529	2
34776090	781970090812067840	2
73506221	667837136909955072	2
19083977	860041364813250562	2
355414144	958067799913615365	2
2561766512	794394441607942149	2
184620477	852196413215604737	2
1921749097	882288738981826560	2
766676982	874790267181780997	2
23616877	763370320883490816	2
309217653	830453389259595776	2
555938369	696238423955402752	2
51270893	631138920890109952	2
124881132	843086043452706819	2
2393435598	890600643114680320	2
124393044	806754502502027264	2
954571740	644718951008567296	2
60998787	615297438996414464	2
1151316313	642681929993687040	2
130466231	770186759162302465	2
99375124	473438295918395392	2
94253296	652924941747228673	2
555938369	757694345868967936	2
2393435598	901151515771105280	2
604071960	544807108123037696	2
2833916849	568167545494220800	2
2868791052	881143180154068992	2
367295536	854404204101861376	2
720525693726171136	868635809884319744	2
322758220	624194501364461568	2
393113204	889216561688584193	2
25858505	794621517497831424	2
714363558293803008	863456521824423936	2
2833916849	654722580402733057	2
124393044	533362413526343681	2
65473062	794301806759186432	2
1151316313	654112848163901440	2
1247743178	916838441563967489	2
40623989	889206072262750211	2
832004597103292416	930980323143364608	2
138741169	737022489209933825	2
1151316313	643240013128462336	2
124393044	748262156072779776	2
492426312	924476315759026176	2
250358074	816154490931843072	2
2961974920	887936012256763904	2
165916824	836663978738737153	2
757318944	341455420537315328	2
2720275067	738036583182409730	2
35738190	827137829922816000	2
28179371	297345675945996289	2
339771190	902766163314319361	2
73506221	605071277158764545	2
555938369	685211374448939009	2
714369025539710976	851195836042280962	2
124393044	958420607493795840	2
40576928	562704649204297730	2
860953790190469120	904232007483351044	2
720525693726171136	907310885340893185	2
4895607418	900247398030725120	2
38117820	643814194471505920	2
29830676	958725386032091136	2
399120283	445971157368725504	2
511257055	564531657353748482	2
286702984	678321716901322752	2
717890827440300032	933032380226572288	2
191366351	773699553639804928	2
124393044	732705877967417345	2
1465089974	684824263904239616	2
19437391	829923689990721538	2
555938369	700304509013250048	2
256285922	542528705797824512	2
124393044	633716344412860416	2
714361666906038276	872486297482473472	2
926397775	697505756585701376	2
12254152	885966775661318144	2
720529951544516608	906178457570353152	2
250358074	869970866846748674	2
1228869366	790926476149305345	2
777144977449111552	841024960768430080	2
128755259	509492482686857216	2
322473753	932676108272717825	2
717570184605671426	915024986053664768	2
1234968890	812434139479703553	2
436230026	539989673402064896	2
1151316313	692839354029355009	2
223952377	674402071362293761	2
274468433	914218330197839873	2
130466231	899706670791749632	2
714357273796157440	899287847961808896	2
71318440	897483865534513154	2
18660643	494498906794110976	2
124869155	787182742895153152	2
714363558293803008	821314422639575041	2
286702984	415435884402835456	2
45234672	717650411453341696	2
294853190	571736581939339264	2
1944707294	829661194592063488	2
1228869366	769671785553858560	2
17026041	547747023299280896	2
720531175136174080	890424536201662464	2
51921787	900010157375148032	2
358360555	958443368933072897	2
182979559	859429396834287617	2
1151316313	608279889435836416	2
19400168	913674553053851649	2
15954214	722083349871747074	2
612797013	896429091691384832	2
2961974920	909675801301405696	2
28371364	860961156407709696	2
173734664	585484426768945155	2
2989116798	709855644803862532	2
29252292	589535807960002560	2
2961974920	839207644229431298	2
542183617	449546547785924608	2
500063644	574553620798025728	2
2536098383	554422996639944704	2
273724560	883130266721673217	2
40623989	926963773042253825	2
4851496273	825020984923131904	2
78788378	936378136891047936	2
847517683	835030271405789184	2
195343249	578675805217275904	2
124393044	531151190562992128	2
191943570	943185594972336129	2
14455539	810290563010400257	2
33274703	660271629893836800	2
286702984	905728564015792129	2
102574046	715602914975358976	2
124393044	726085427673837574	2
124393044	547832274868518914	2
824097990977523713	889683058001104896	2
124393044	784441570586009600	2
3007712491	847891162950139904	2
280851566	505045391055028224	2
714367784940077056	886473730926546944	2
777144977449111552	851861801516109824	2
3007712491	894788892074881024	2
14650898	795596691453808640	2
130466231	905821714264670208	2
237325744	857542737423470598	2
124393044	542096262557097985	2
720532596179013632	886891331016118273	2
905793288288051200	958173309983707136	2
914853302	913299624198361089	2
26963338	707309653537988614	2
4033074057	890633049272090624	2
130466231	740501649844621312	2
2961974920	900738934212239361	2
124393044	617501177413005313	2
720173014831230976	820211766957342720	2
869374754	709189461003804673	2
1151316313	604371059899527169	2
594406324	649446178573017088	2
136732756	906602941817245697	2
110452366	827576647209586690	2
250358074	837551795551379458	2
717570184605671426	903695198970036224	2
48853034	900874862260105216	2
110452366	807236144962400257	2
47617390	860692206583255041	2
344343439	676994752508743680	2
139788672	945781023689838597	2
4705568781	878661547278651393	2
323561340	951548347667673088	2
741179822	735885501220065280	2
428720428	491970817576538113	2
1151316313	609019669865988096	2
714363558293803008	876779598897459200	2
747826662	923229613471526912	2
720165921592119297	808328615335174145	2
401726742	895336902940807168	2
16305243	525334405762793472	2
97277978	497825839741149186	2
124393044	589932557267034112	2
110452366	565161280064200704	2
717570184605671426	854937538213011456	2
26160792	924425722084642822	2
4705568781	874695375063527425	2
55002490	555402329147867136	2
1975089217	820246088439496705	2
231478564	713393169832914949	2
17625560	821469668758192128	2
1934614465	768995732368003072	2
749153633682415617	869988214244638721	2
343416256	504000974084902912	2
110452366	816994195013566465	2
1523917968	546418002514935808	2
1380182365	927246134501879808	2
3106256850	903276582403534848	2
714367784940077056	894405654680612865	2
84632922	724966773263618048	2
2744493868	610161946852200448	2
14102261	791331439589535744	2
833648353263099905	866213257794727936	2
717570184605671426	887559514219663364	2
14176862	601923512702382080	2
301672238	859112789746614274	2
26963338	495202928832299010	2
4705568781	876950184575500289	2
124393044	667143146531381248	2
29830676	960014740993933313	2
714359300756488193	838104525059784705	2
545885080	682312509873897472	2
2961974920	949011039579975682	2
456859511	560535227676635136	2
786224293	762793697465372672	2
926397775	692350223306223616	2
177251944	820454154904760321	2
1151316313	712095675484344320	2
184620477	841843117842096128	2
23626244	50411757302321152	2
466758561	644978524202369024	2
2480381364	772565369500205056	2
19923638	915708517817946113	2
2345395096	699663229748903936	2
377105265	547453355774443521	2
71616422	892020452188672000	2
2961974920	919090014629195776	2
19083977	839071794996862976	2
326004905	865248919252377601	2
138741169	879313293076295680	2
124393044	530035944494075905	2
714359300756488193	865479848747089921	2
714363558293803008	908881101439082496	2
454565608	869217687033061378	2
714364883240927232	874423947709870080	2
286702984	707149788475740160	2
822262655134011392	889683028347322369	2
356955765	935967860425478144	2
2830598000	905646244860592129	2
1645379443	939259330393714688	2
33128164	736298958704807937	2
417626453	840710143323066373	2
1591899259	834061427761676288	2
1151316313	634913205781839872	2
20587567	930964946200006656	2
595051318	793878663565565954	2
124393044	582621455235575808	2
49506886	258169298474917888	2
72727115	908711421260812291	2
195343249	635089355523158016	2
130466231	721810985443405824	2
33358657	700419523913060352	2
360283061	844296492202389504	2
714359300756488193	887505165900804097	2
47673765	935377228967436288	2
2867262207	697303450498048000	2
4831714442	859273572467920902	2
19083977	920979853729517568	2
2192962432	844329355836821505	2
69814494	799745604960161792	2
714363558293803008	869939306055557120	2
124393044	513093183023370241	2
444148819	390948252612575233	2
46677996	879509475232800768	2
48058862	943875598312714240	2
19923638	926323581759483904	2
1301020202	674662094940323845	2
339771190	828022456761847808	2
796420664676745216423	875618313996345348	2
286702984	581140570967511041	2
814165607755251712	916482709681303555	2
24128834	658612184914771968	2
807407959	472233571621429248	2
329992956	805845826199121921	2
801266570018377728	951206001398681600	2
130479364	818110771452329984	2
286702984	468372055499759617	2
2163434472	550702260431646721	2
286702984	409607977528983552	2
576427206	593250654392426496	2
4048807475	904183159214022656	2
720525693726171136	890947951396257792	2
107563304	959327707082276864	2
450811527	835478460269219840	2
23626244	652301691283484674	2
363993955	823577676145430537	2
130466231	795610759686299648	2
1151316313	600798093194428418	2
555938369	701680147301273600	2
25349537	606619911822184449	2
130850547	911176847819513856	2
110452366	666060315872788480	2
23352176	661934450742292480	2
1251182406	950856818162483200	2
429270957	398542778084233218	2
110452366	675341535114690561	2
441759984	904761782627160064	2
34776090	651942322708480000	2
1323272005	851297968170778624	2
27988344	644341150539776000	2
14400523	704519130624487424	2
3068614884	905950745886953476	2
500063644	590980720492990464	2
47617390	819598367378571270	2
22665644	672668073204125696	2
2165152580	656462689774997504	2
2867262207	697303828446781440	2
114045370	728739484313866241	2
14726230	873392083792429057	2
22973914	785847563324973057	2
17470539	912274040693260288	2
138741169	700691836399132673	2
862547076	572308506335825921	2
502225728	304088739548913664	2
2239953450	824668620756316160	2
2340671790	737988353748934656	2
2959665699	598266186468560897	2
2289251948	851482317189152768	2
75070836	750740881226010624	2
611120288	850644496303915008	2
367295536	791081514175909888	2
431232546	891493158466572289	2
526862195	671389248843603968	2
250358074	870121934696132608	2
714369025539710976	842694763669327872	2
220948289	508322715573309440	2
130466231	752553564732428288	2
208231808	808004167197261824	2
714367784940077056	843258489422172160	2
1228869366	791739185883328512	2
15732680	669301749002338304	2
545885080	676822592557330434	2
344318746	388763017271599104	2
156988049	893174700469354498	2
330316863	761283836651118592	2
2961974920	899334061646368773	2
4787899360	690175014545575936	2
500063644	589108591304519680	2
42706992	70933068009046016	2
720173014831230976	883483970226225152	2
769302929304150017	931266814541205504	2
23352176	621290636323504128	2
2961974920	909849577842495489	2
714361666906038276	821122576655192064	2
234211976	839403604490379264	2
429270957	403996213445271552	2
1233824210	889875283758723072	2
1151316313	598505548019994624	2
344318746	393399220977147904	2
720531175136174080	868389190450507777	2
17610822	622493534155751424	2
218297421	713748142068510720	2
500063644	570606882458632192	2
555938369	710851274166689793	2
1151316313	650853413584924672	2
15040339	856292103294472192	2
51270893	630910066560860161	2
1106419609	622498987371823104	2
15723171	784342420729180160	2
3007712491	878125297240948736	2
1694979006	765295660471943170	2
330316863	761371739599335424	2
60385144	759114160265433088	2
1151316313	756519179570728960	2
885892943994773508	906999146011353091	2
40623989	838428926535942145	2
29818609	509119168705486848	2
2586313640	512296610236469248	2
3681197009	875419382670925824	2
33780523	243886905366827008	2
720169327220170752	853460685572976640	2
714363558293803008	884334185468620800	2
19923638	916169245158932480	2
74014041	893895561572745216	2
66743702	63255701111308288	2
130194252	838054931760201728	2
369404959	753669350305964032	2
1403107364	953366250163404802	2
2961974920	830908419095793664	2
714364883240927232	898366716916498432	2
720173014831230976	809113783763423232	2
555938369	787365170775486464	2
1617824342	952459646899437568	2
234211976	850542261368532992	2
2961974920	887677591855001601	2
25858505	791757732747550721	2
555938369	683927051611537408	2
45234672	765497247601664000	2
29252292	899090178899357697	2
1905249170	834282342587961344	2
130466231	877149286022103040	2
786224293	611040996961353728	2
132727509	411274030118092802	2
40052043	641469437007106048	2
65473062	789091502735581184	2
110452366	508978327462244353	2
714359300756488193	872189061485776896	2
261722848	903421504280547332	2
169785396	689255112548564993	2
2820860233	536049269145632768	2
4724118518	844292967020056576	2
35450379	861286195468390401	2
1582897916	430647494889189377	2
1378775024	526754630743896064	2
2961974920	889455743639756800	2
4895607418	900247366007234560	2
27752820	829488301471997952	2
2961974920	882174019675574272	2
714366151132856321	821827256200871936	2
54943110	856671655086755840	2
714367784940077056	871932416931360768	2
132727509	423491352283070464	2
18927538	818623642259038208	2
21952180	754702438054191105	2
1151316313	864585020232650759	2
555938369	701680844033884160	2
3007712491	875449390596591616	2
18997715	891041337776189442	2
2276848446	844326774154547200	2
40623989	925317594407677952	2
19083977	899951816133292032	2
27973913	894246498363428864	2
117795235	487417949926748161	2
20094135	941993350936264704	2
286331021	717073356684705793	2
1151316313	757986165039304704	2
714357273796157440	868394047890763776	2
286702984	701560258175627266	2
4258167254	900211901665349633	2
555938369	701680673489289216	2
416623482	853994930984890368	2
218297421	735937161653067776	2
2961974920	905535998485864449	2
345799868	714890254348632064	2
1151316313	707234160193183745	2
286702984	613288972698128384	2
1975089217	903953293323460614	2
714361666906038276	887193062761533440	2
242364906	603532831726403584	2
15903682	394186080120885249	2
792760862	664226575114633216	2
367295536	775857490822959105	2
619617504	795409736132804608	2
555938369	715975858947821568	2
80684830	655263702476656640	2
23632542	639114184249049088	2
720531175136174080	875098436953100288	2
19083977	944235194340511744	2
339771190	783825141851643904	2
1247743178	881978417687781376	2
211332946	170271695955968000	2
28474925	416494569363365888	2
720529951544516608	854920375922307076	2
4787899360	690848823325937664	2
250358074	833203801779748869	2
431232546	821864022966435840	2
1151316313	685189167223984128	2
1500886380	431891714316718080	2
124393044	770408632420798464	2
242364906	227089174610722816	2
124393044	728275958302703619	2
518757575	579305376387989504	2
556541351	921578221585518592	2
844920542	744964752099540994	2
29730065	738433757045260288	2
4705568781	860327394304983040	2
18280401	850026064709660672	2
45416544	895443179947704321	2
73842403	738431020085579780	2
720525693726171136	875254551665926144	2
2988186227	915949051031511040	2
17086831	934259114074689536	2
94036330	610592522293891074	2
130466231	881334109867585545	2
21309587	712375447514910720	2
40623989	889811215408648192	2
720173014831230976	898422187496923136	2
720169327220170752	863451630330671104	2
1151316313	774608073310687233	2
720173014831230976	814585060259201024	2
982035072	563191056750346240	2
425510288	855116874698432512	2
1717859058	568064502475988993	2
2961974920	869919917231001600	2
110452366	616589348335583232	2
250358074	816645568177065984	2
19923638	927023046086586370	2
241413617	761228625777610752	2
40623989	818949324793085956	2
44900997	893173765051478016	2
21343364	904726116556038146	2
187779507	447142119950811136	2
1591899259	825014507160342528	2
871351947206553600	871806777062555648	2
714369025539710976	890353969708621824	2
23403081	879057703582277632	2
997877556	904697797823344640	2
714366151132856321	820272095313690628	2
21752467	847809529010159616	2
124393044	555082524532436992	2
416623482	750732619990568965	2
188022392	862254763525775360	2
322919168	819391899673001984	2
1151316313	601817308701597697	2
720165921592119297	847476409689821184	2
720532596179013632	855282837917843456	2
51270893	631285425005445121	2
2799031971	573181143903703044	2
339771190	877559460851568644	2
714361666906038276	823161012471926786	2
1151316313	666427993036746752	2
426267124	861958370647052290	2
286702984	431735586635120640	2
720532596179013632	895372075845791744	2
3178377635	940514464910204928	2
511499479	526914297029734400	2
77047730	848979274644238337	2
720525693726171136	900646989611896833	2
1671438583	826350480636928000	2
3465933918	899726011616690176	2
45416544	953488995824087040	2
34776090	818284677861515265	2
110452366	367370811994570752	2
376089162	878173675693850624	2
997877556	921096134927552512	2
717570184605671426	883691614157156354	2
403784661	520967388570071040	2
714363558293803008	892402399800963072	2
714363558293803008	901703718059610112	2
422316176	725088972293181440	2
17086831	930250196226854912	2
720529951544516608	871987867454713856	2
33358657	927575628236369921	2
1283924498	650357919221870592	2
40623989	926570683550912512	2
720165921592119297	865475681672544256	2
720165921592119297	822647681902411777	2
822262655134011392	915277747978739712	2
2376617323	516915746707111936	2
2961974920	865175438305480704	2
1228869366	833186109131747328	2
539178650	861741057930866688	2
720531175136174080	851170746437128194	2
714367784940077056	865510098210242560	2
2960125158	720792627172347909	2
500063644	664155336362737664	2
2557491804	692849214540255235	2
29073939	801975362687143937	2
714361666906038276	866003298092011520	2
253887404	531669772824346624	2
2351308910	652314235783872512	2
184620477	847240703969075200	2
110452366	509703146411544577	2
357448100	688663852720992256	3
416623482	419619531032895488	3
2867262207	552360913278631936	3
821587004727132160	948605193565827072	3
2867262207	554926016796573696	3
16559442	711872974891192320	3
2435471448	697504531811319808	3
289148078	931968029335879680	3
722742740	532342244532310016	3
579304711	903088385509785601	3
831223079833460736	870138944054099969	3
821587004727132160	950931732810817542	3
4586261535	959889707017654277	3
790209924	836593174869061634	3
15500627	844458224938110976	3
46677074	860238768523153408	3
416623482	950449440048996352	3
20725212	935543104161148928	3
14726230	903816170448486400	3
293231390	694290170288304128	3
822262655134011392	895997677950746624	3
2767692933	873002107154182146	3
2977836017	844109525456224256	3
286331021	905827807711952896	3
44880642	913878423122186240	3
110452366	509688346323320832	3
301445788	521872240783409153	3
528589384	304246284175429632	3
44671206	610834057480568832	3
1869227556	884455111925284864	3
349362441	839360622722609153	3
110452366	751059200344616962	3
14726230	860317733086527490	3
3439218106	797876809211772933	3
64282307	639829670511427585	3
110452366	709797037173157888	3
828432336786169857	881322148018757633	3
1467443863	838883837027442688	3
3231888192	757680177665101824	3
2324581476	730329126502944768	3
278382226	941757370434285569	3
110452366	693102814478749696	3
2413305326	822899079705305088	3
1170677762	383409757735751681	3
278382226	932450447750717441	3
822262655134011392	901705973651341312	3
528589384	290831505587044353	3
143547727	778619918300356608	3
1199970006	863624189298847745	3
115591738	913313545684733952	3
2853324261	927486805175255040	3
289148078	935483506368450560	3
251732507	407303956843339776	3
4736757585	692570606433406976	3
735178038	922611167574585351	3
2242765626	948702776636342272	3
71122191	49176346525581313	3
416623482	669561353066037248	3
47161725	570300278538407937	3
274468433	908330373515538432	3
64439427	908306223119904769	3
2867262207	541911179212644352	3
14726230	808430421683961856	3
3407568129	935446194037428224	3
1580288454	926620030074224640	3
2380821764	957841645336190977	3
761599103251783680	900090450278842368	3
110452366	738754632403562496	3
2867262207	772132929430495233	3
3305572971	836728234414915584	3
375030890	954033859754188805	3
2865558595	947894984988135426	3
115378005	916856108786044931	3
25956562	835776525320531968	3
528589384	304156379353055232	3
283689942	360758441507176448	3
110452366	520392872139309056	3
343151096	956259497588256774	3
1560012991	844115702302826496	3
130025789	248074866400579585	3
885218911	938579489365413888	3
110595656	859772845106266113	3
1479641754	866548317089656834	3
1358355583	553644953599897601	3
3069091864	630069627926781952	3
73506221	525469223741849600	3
2325376914	752590638139322368	3
1152076586	759463859987939328	3
143547727	720686150139006976	3
4839868115	912193227368927232	3
84603059	898100849699946498	3
1151316313	791379918856814592	3
25103000	793281418403188736	3
324019639	519155391549435904	3
202453873	262398695662833666	3
3241991559	935413746025017344	3
264941571	923244009698594818	3
1151316313	638537113416261632	3
39231672	844217928778158085	3
849589974823391234	880460952642224128	3
123070515	446468367373697025	3
4367405713	855140093773971457	3
1332604160	750737991925174273	3
2961974920	890532137287376896	3
44671206	744910962558369792	3
607083299	952716660502282240	3
25349537	455575226370105344	3
348633858	628914101406822400	3
17764146	704035222564806657	3
752445572	698282910411952128	3
4839819183	898488311496544256	3
220431930	950775624829988864	3
214290503	563540850786193408	3
82246338	919423671021854720	3
143421193	874659606609498114	3
264345681	842492975674413056	3
1083143204	956157957900787718	3
55703572	762460104067129344	3
14726230	898367711155302400	3
110452366	959201227807522820	3
831223079833460736	867970289006661632	3
714357273796157440	920678858952724483	3
73506221	601107781723279361	3
130816505	891641626954780675	3
110452366	535803340962033666	3
1668194960	873913476623859714	3
4724118518	909101548533362688	3
416623482	479581882691362816	3
2614788098	500899401175683072	3
714367784940077056	932279447688044544	3
182888841	856072513348153345	3
26151697	860320093133295616	3
822300680	711251156597604354	3
427221909	158742538369511425	3
839611267	599862206956752896	3
790209924	851132899927748608	3
4788049646	915449466181779457	3
4724118518	958610592125857792	3
265585400	271564283987513345	3
301081959	301660504877838336	3
40623989	899970658813317122	3
36103513	569658879140880385	3
1282209152	463699398212321280	3
742466480122540032	872322274438909953	3
416623482	439518131707711488	3
3027912226	823837767872475138	3
528589384	290757253890441217	3
1151316313	634207467119865856	3
1631244518	937783347140538369	3
277577639	844205011383083009	3
103301172	733463659322605569	3
160626305	859102072150642689	3
322955442	349612019877556224	3
727950643059564544	940896413466152960	3
4913441608	902498675741429760	3
3065883682	849988653405409281	3
237548378	951490328061796352	3
321513441	784094723099258881	3
861741432	902792719969472512	3
253887404	479149183610261504	3
771492780648521728	785292413203992576	3
249413985	898336913563590657	3
3245389573	692465381546594304	3
939542626738606081	957569316504862720	3
558099469	960898739614384129	3
485344960	423233346303692800	3
308831150	874354433173356546	3
3064592500	958709801554530309	3
1417206181	846829737477640197	3
321513441	900071845432406016	3
4705235958	907363198264922119	3
110452366	589080381980184577	3
29730065	835919868742537216	3
64229233	860039666011181057	3
416623482	900399506172366850	3
1275376512	906392921720713217	3
885218911	871883684747640834	3
579304711	920894068980436992	3
1151316313	672813709861986305	3
270934897	778618632960090113	3
416623482	426883193552506880	3
115285374	844013357933977600	3
714359300756488193	944042523781156864	3
28973019	783760618557992964	3
528589384	304157663753818112	3
291771460	576181789129089024	3
274468433	778258679313293313	3
2521113476	894546626173259776	3
40576928	415022999210061824	3
3424681889	899705806802866176	3
356955765	950463231948132353	3
19087863	578913701396389888	3
274468433	712963827835359232	3
416623482	505022121752686592	3
208001392	555422302830358529	3
831223079833460736	953025678781263872	3
1044932706	716014784265584640	3
585371105	873241417199624193	3
890088728	786544531298746368	3
175620819	943757757412532225	3
18927538	953940532685869056	3
33842430	935890447796461569	3
780321582308818944	910985193107984384	3
755281833785368576	869547240142114816	3
17625560	810892747158786048	3
71318440	915030456977862657	3
537496507	941328124347904002	3
160075261	700148354005786624	3
317586186	480032208804380672	3
102211274	932221945260793856	3
850963581256466437	924535620441174016	3
761575459368890368	802657268210827264	3
15487001	870521549580718080	3
817365750	387752789784670208	3
416623482	856845135107305474	3
143547727	705432788766474241	3
23582990	922191083978809345	3
94056771	912049273524461568	3
204977318	936648353181503488	3
720776802	824329958482853888	3
416623482	588082296638611457	3
3064329959	839767616793227264	3
856691563505700864	887474200000118784	3
234972665	823129528016994304	3
26971693	797103978727215104	3
528589384	304155571630784512	3
274468433	931539974142427138	3
159665339	852572117216497665	3
23761272	710760209598251009	3
39231672	844303131194392576	3
1629498638	916805668530806789	3
2867262207	697763137446092800	3
797391038	397217847853596672	3
116315658	808764743020376064	3
1717859058	590968652519845888	3
564155152	420366212716306432	3
790209924	903641268596731904	3
17625560	804841601201741825	3
634348085	817621756722774017	3
57976284	902111094042497025	3
23078883	957195570170482689	3
2717142098	944138066427510784	3
239389012	870369511114932224	3
784030042934407168	937343674626793472	3
757207771930427392	858260160061558784	3
163715778	850392077112410116	3
363993955	829115191140941824	3
73506221	447089972810493952	3
47553962	650782349525954561	3
528589384	304247667687559169	3
124393044	444513055422963712	3
524606927	897852330644824064	3
469638023	649656292739543040	3
376541164	389504005279596544	3
44671206	826386963179646976	3
370147338	723590567016407040	3
3068933499	852350610842234880	3
221868446	808428584956260352	3
416623482	389163857996181504	3
533297878	850768359398539264	3
26963338	447105040176537600	3
2909567240	760330958482579456	3
416623482	784423618658828288	3
2387909378	900925508187176960	3
2335960920	935619376866263042	3
3277655246	871444823894577152	3
52045004	425731006533222400	3
4839856289	903789125266022400	3
17977885	360806831360180224	3
831223079833460736	867534069885575168	3
2435471448	698583195802066944	3
906719269	716928695974424576	3
23369112	149909416123170816	3
1151316313	633236897163276289	3
1589480725	848306931722854400	3
32062804	653918307196751872	3
2393435598	890656200639041536	3
333671649	810531773973229568	3
27564699	757963493307973632	3
2806726739	929256583476936704	3
597658222	794071985299062784	3
44671206	588275451048681472	3
143081324	712021509485690881	3
78672371	901590118582165508	3
776067721	919214861661491201	3
226731789	590047901486809088	3
341105477	895800818900848640	3
1142243498	842823272362397698	3
4705568781	834909829990924289	3
14650898	954401832553603073	3
388375815	825539420707123201	3
325264256	413160929203736576	3
737087865734189056	895850809006723073	3
346792183	653356976504606720	3
369027713	742527973484580864	3
411533820	874561167284477952	3
15393700	818577197392760832	3
750264931757465600	876681050113671169	3
139788672	129574367460995073	3
137389245	795864075490062336	3
1151316313	709959689413468161	3
362553723	612711856558501889	3
862371270494703617	897072918584340480	3
555938369	710798945723752448	3
16559442	486400461977956352	3
4512155002	947756137004371968	3
856691563505700864	921278990706294784	3
2862789501	727609972222234625	3
433174112	920166705061679104	3
2493296915	852333623177080835	3
110452366	514444140583477248	3
972419640	861455894034477056	3
1012463719	927389617078206464	3
52036135	688038440374382592	3
3201159115	940647103554039810	3
85869667	913252598815305729	3
539099026	319935677334695937	3
25885054	370722902594711552	3
110452366	460046113727201282	3
73729407	711186580208283648	3
4839817161	897553128127696897	3
208231808	815677832093237248	3
480930665	355519858936528896	3
2189646481	899800293629710336	3
298153474	825545688566136832	3
1213605402	690123407673921538	3
754393222563102720	911691158388064256	3
773943602330365952	914052878649532417	3
772165314289119232	903521195743744000	3
3712687218	946274706151395333	3
269851030	611473615498936320	3
40583930	631100719463034880	3
416623482	593097089187459072	3
174391635	859214632321417216	3
836235749649428480	902762270081650689	3
2867262207	723081477072801792	3
174391635	959689114965725185	3
869415828856250368	957311077288693760	3
578718793	897528220022579200	3
23242228	944316690187341825	3
416623482	654645403909013505	3
2217847860	826206040135852032	3
2921870391	940603914197651456	3
4705568781	842442895324020736	3
840909558	928213293453447169	3
338812368	893527586764181504	3
416623482	442810221866405888	3
909386104561963008	928645456741175296	3
1234968890	862650017131241476	3
741123942086234112	958721824627490816	3
324111651	918431829912440832	3
755861282612359168	935508400368160768	3
139607138	857057950459805696	3
1975089217	853197596894126080	3
333613088	468008553706713088	3
242923767	408821372761034752	3
60773313	958902121428111361	3
555938369	784269790630207488	3
1976322193	931718819810332672	3
274468433	920373396369760258	3
2823138927	630670676811206657	3
918140092363018242	951518893339791361	3
528589384	301365570706743298	3
64282307	639829734600384512	3
824062992467693568	872750366294716416	3
110452366	836611819519229953	3
209156395	421467447829725184	3
416623482	531234857951973376	3
3241991559	935406460963557376	3
110452366	776547647674945536	3
39231672	865686061921390592	3
41918011	599544610801737728	3
759082503797772288	790707396301643776	3
611603188	797090016308723712	3
274468433	778258398475280385	3
174391635	904874454479765504	3
117226494	757436021697028097	3
780321582308818944	902942255950041089	3
1704448580	528652902311919617	3
115591738	950609218293420032	3
3519587539	857757478871646208	3
3277679258	893836002044891136	3
29496004	867111548115853312	3
714363558293803008	931166870253785088	3
15904695	755687274571042816	3
82807134	844122813921353728	3
864548511198478336	899586945592029186	3
115285374	447019211500433410	3
14726230	902007308191977472	3
1688438000	898211799329263616	3
23152434	917509101919272960	3
71318440	947580861423038465	3
2914458695	901981426895245312	3
2583073494	711255317519212544	3
2240163384	843954494786297856	3
15393700	880118062820859904	3
174391635	822449918040244224	3
110452366	553191611182489601	3
2434079940	839799300964171776	3
190576139	959323009440870400	3
72807344	608533676947722240	3
14535893	755850796021886976	3
1596403531	737360606735405056	3
3059170239	768197368609202176	3
1849587433	468211340864401408	3
1551955345	918697776422141957	3
19404752	518952672284512257	3
3115776084	900862618029629440	3
2908860532	826240969523785729	3
817397152922107905	820424833880227840	3
1228186003	566254379431645184	3
833825066	855796102200741890	3
4586261535	959889645889875968	3
528589384	301391934184894464	3
1717859058	581810240280231936	3
4895607418	911643930806165505	3
537461208	953253018031542272	3
707978476318564353	935567028462739457	3
1041711637	530906726401589248	3
40623989	818995882691559424	3
226810401	807592368740433920	3
73506221	551113256920944641	3
4839867275	908365721893253120	3
2870128038	784395628466012160	3
110452366	511557726707527680	3
501157872	525851361561153537	3
416623482	715926531852394497	3
48635285	407520085994393600	3
21278174	583294774355972096	3
749169415082610689	934850577166716928	3
1151316313	650853933338923008	3
50505868	897773405411442689	3
126744016	948496856501256192	3
110452366	608278382007222272	3
221868446	957908146487529472	3
99057802	823164953335107584	3
174403773	846725981800927232	3
726183430703058944	831606964119621634	3
2810255952	834465448477523968	3
790209924	914145362658697217	3
33863876	840208169519468545	3
110452366	432887038803582976	3
1692981528	727408371297488896	3
2867262207	958945140210618368	3
1704448580	595967615887081472	3
213958105	955382679981010944	3
33842430	900220659145592832	3
416623482	705148678395318276	3
46140857	956464373513510912	3
110452366	694179913960689665	3
110452366	827287585156329473	3
31018351	447064586370703360	3
2726788380	507626608673316864	3
1135188348	425614170889797632	3
824097990977523713	901706003540054020	3
524606927	898231043970543616	3
40623989	927522962709807105	3
115591738	939915777087438848	3
2608941322	779707627135758337	3
3023846961	787866155885133824	3
18927538	901836934925967360	3
1286106229	917536986981904385	3
3023846961	776209422746017792	3
39941884	959875272328691712	3
93113714	874636738450395136	3
19083977	840095035118964737	3
403824242	842299897890111488	3
336911668	842997788824797184	3
2989509615	624939851419394048	3
1731969439	955384952337543169	3
3050123116	918140387490922496	3
537253244	666972884062093314	3
194067962	906439507343499264	3
[truncated: 12,716 more rows]
