# Supplementary material for: Towards scaling Twitter for digital epidemiology of birth defects
Source: NPJ Digit Med. 2019 Oct 1;2:96. doi: 10.1038/s41746-019-0170-5 (PMC6773753; doi:10.1038/s41746-019-0170-5)
Supplement: Supplementary file 2 — Supplementary Data 2. [file 41746_2019_170_MOESM2_ESM.txt]

806998010	689919353404428288	1
23626244	725748614102945793	1
128755259	722409421591056389	1
14726230	821538763889315840	1
54943110	876952264916832256	1
2376617323	698152137226715137	1
529686193	792858639254052868	1
75070836	849007720569204737	1
254781401	827489583973728256	1
961099368	376425540938256384	1
23874871	847706785859256325	1
2988186227	957621247755636736	1
887888523029884934	940812903950770176	1
599728119	952222717260034048	1
47617390	878651999427985408	1
2833916849	568164460860346368	1
2833916849	563031699110785025	1
20094135	942488505854414848	1
1582897916	518129151300337664	1
784701986	959950666973302786	1
54943110	945400672274518016	1
807720349282471936	928277579215249408	1
1151316313	722969617300369409	1
208231808	752151821775405056	1
4659984393	910670653774340096	1
1479641754	829006662740692992	1
737999168	396384032529068032	1
1151316313	654486640472125440	1
1151316313	727458439480381440	1
4787899360	688085643738624000	1
23626244	383383925869264896	1
555938369	787683475675549696	1
30973516	943668424340844544	1
2595047172	606158903391297536	1
2833916849	862061674945286145	1
23626244	438352882048700416	1
4888787157	888111482134601728	1
95840040	957870244554457088	1
3911230883	896854341868556289	1
197043743	581261386191388674	1
214290503	567376300562608128	1
71318440	844214254110752768	1
1151316313	698153794815844353	1
849577166761218049	871961113172357120	1
20094135	952999977005080577	1
318093037	926783144379994113	1
1975089217	884107548999155712	1
1281733922	750440759418036224	1
2376617323	697788410828705792	1
1252337876	717336454159052800	1
36576501	900398588056018946	1
286702984	448587071884898304	1
131785203	898151086846038022	1
47617390	831727533058031617	1
3127516275	876669021130805248	1
33358657	753410864728805376	1
29073939	792473120099610624	1
132441180	860136684956008448	1
555938369	732296844684972033	1
416623482	572184570881302528	1
2376617323	524296880730025984	1
138741169	689894891002929152	1
637246041	938534682744033280	1
18085218	860219806334812161	1
124393044	479848911712948225	1
817811024	778307528992165888	1
2281614842	951548144247910400	1
15954214	768471039261245440	1
475534141	912452553090183169	1
1151316313	690308760552738816	1
26317983	487738070545227776	1
274827671	916140228720635904	1
709079954793824256	925751917543817225	1
151190725	649680265388912640	1
807492271	925900660498984960	1
23427407	915216204956147713	1
278906014	551472890755829760	1
4242433210	952115808431493122	1
707269002519707648	922474972269879296	1
1417638818	853679500877541377	1
19083977	797371012186832897	1
3032859747	852744692106014721	1
3032859747	913968344113524736	1
2833916849	753230948540579840	1
33780523	255790327611400192	1
540474995	888908161612042245	1
22369677	849511076144328704	1
282061367	852227560184401920	1
499140720	893259976612782081	1
2155572676	771709425581187072	1
2273826823	874362032098770944	1
494012849	911039954762862594	1
3106256850	906744608490708992	1
885218911	929499383644684288	1
97295820	740649889282019328	1
35738190	801486499611025408	1
273937489	844905342123282433	1
604685836	851983151308165121	1
3526271073	655780296206491648	1
948373753024491520	960574908890742784	1
3032859747	930710974134472704	1
21309587	781154971152748544	1
2376617323	880198951412092928	1
138741169	870998331119382528	1
286331021	645675793054605312	1
444148819	398934730005315584	1
23626244	338417606719598592	1
421609727	796037652051062784	1
555938369	787683586879217665	1
2168421233	444543761981661185	1
1151316313	692839577594105856	1
214290503	563702745317007360	1
16578065	791292186990145537	1
21952180	885641476981612544	1
286702984	648824860613939200	1
2376617323	698175384458661888	1
23626244	619714930477002752	1
3032859747	876505151795863552	1
214290503	796197899847794688	1
15393700	878338185683759104	1
51270893	527301221619888128	1
25103000	854461121931169795	1
455973313	831936764289892353	1
270572725	656661441643196417	1
948373753024491520	957796693088636929	1
21373435	711239607606706177	1
97295820	742084340654452736	1
2833916849	791444635835072512	1
4667350746	876811168995790848	1
2383819830	722323098796736512	1
823365538877321216	958119779583143936	1
14726230	801276407699517440	1
26861287	959982816221114369	1
786224293	923235091173670917	1
74014041	893895229266423810	1
1114774290	873887229185273857	1
2376617323	720818903878733824	1
2488926494	901563264081035264	1
709079954793824256	925749834874748928	1
1012463719	866725394958868480	1
1179169585	906666808404570114	1
71318440	915276203195428866	1
2833916849	710828844417208320	1
393261047	931481258349285377	1
18927538	841303127001321473	1
555938369	710761680142266368	1
234211976	839402356907233281	1
431232546	788061305085292544	1
885218911	863177482563989504	1
2961974920	820315598110523393	1
394794478	884116545265446912	1
2378024058	714542887137120258	1
14726230	898369078624169985	1
4674590298	923913656508780544	1
274468433	770303073864462340	1
714361666906038276	908219577506680832	1
19083977	859750413112836096	1
3032859747	936405240974315522	1
1151316313	685096712340295680	1
2239953450	837038943174545408	1
4890733813	927359004979982337	1
970717459	891647973662261249	1
2376617323	734039985209245696	1
318093037	954389839369170946	1
318093037	954705018095128576	1
2921870391	898274111486533633	1
39231672	814581790300049408	1
4705568781	841643515390091264	1
824097990977523713	914638558874308608	1
193027294	795713842345086977	1
286331021	723246029752143872	1
1151316313	632353523510956032	1
8495771667612180495	881261235345424385	1
19083977	893059617013583876	1
1151316313	765871178191745024	1
2168421233	528909846427729921	1
18708066	820963825902043137	1
70115381	755516913351024640	1
1479641754	829005797678014464	1
20944649	846462753955106816	1
1582897916	443673029298896896	1
948373753024491520	960584209667588096	1
555938369	742394499675131904	1
306135021	597395253151272960	1
1151316313	647502549860290564	1
4705568781	831307463571943425	1
19083977	862962574224240642	1
26963338	595235544730312705	1
38499446	859162922798469121	1
357448100	847406242662277122	1
35690959	890349711902687232	2
786224293	609185085020049408	2
16578065	870650617869598720	2
25858505	792961991048630272	2
47617390	856151718773633025	2
321538248	829092488937877505	2
110452366	497181594739044352	2
714364883240927232	909812204333133824	2
471569107	782282554275758080	2
4705568781	876950767416029185	2
374250827	666775360470515712	2
2889169117	905528240797712384	2
711510679	587420118872887296	2
339771190	917376858211192833	2
544924764	857376836728360960	2
248087274	284135003573583872	2
36810286	852909991753371648	2
35738190	840858703221948417	2
239988349	243323120818196480	2
241413617	841133084439388160	2
40623989	926826931718361089	2
130466231	739742397093945344	2
49185855	548389266506522625	2
9478302	930540489769660416	2
2784152816	721427973467979776	2
714357273796157440	860622944485208065	2
307454151	824399907725443072	2
2165152580	623500846983200768	2
19967059	731152049195372546	2
220948289	508326404904460289	2
3040263713	820317588655730688	2
286702984	631097204736958464	2
2961974920	841750296053329926	2
233630587	933623747738824704	2
4432933341	677528565047410688	2
48058862	951282272837120001	2
307454151	917731784623886336	2
130466231	852162894796029952	2
393113204	884812674298785792	2
720171414020571136	864594291422789632	2
166986355	849749428932157440	2
214290503	902921948618993664	2
629467382	549962678047756290	2
1151316313	604331373780930560	2
720532596179013632	865465062793764865	2
2961974920	877861509325402114	2
8912232	659185977257283584	2
592833443	538357854814879744	2
258998133	362484494210572288	2
719480044	829922880607571970	2
124393044	900103573689831429	2
2770342754	600398105922539520	2
110452366	793195105775738880	2
714367784940077056	878732302028865536	2
110452366	519987223958417408	2
714369025539710976	882572664379932672	2
2867262207	565053526229794816	2
2867262207	697152212473114624	2
714361666906038276	879331200837570561	2
2961974920	892625103955128320	2
23616877	763303890003628032	2
71318440	914551832009097216	2
555938369	701679722690965504	2
23626244	346474531965255680	2
301672238	893595065171488769	2
130466231	892822813484212225	2
23616877	791237441441136640	2
720165921592119297	859988775556055040	2
2393435598	891262989990547456	2
132727509	420401404801728512	2
413386936	908849259264352257	2
102847421	844362568856748033	2
3106256850	908732511387312128	2
388273677	888020238582808578	2
3268189712	870137417004601344	2
2961974920	947465845269237760	2
720173014831230976	867785386885566464	2
2961974920	955517538892382209	2
124393044	712887867899510785	2
561211276	624338382026465280	2
776433764	879730061552877570	2
40797182	614236224237088769	2
127717282	921964157460799489	2
4098601275	935592380962689025	2
720173014831230976	853415417318080514	2
23267203	903063242292944896	2
339771190	880672040969220096	2
124393044	512672505484808192	2
1865796583	938485929853030400	2
721083121	554300609906900992	2
33358657	697874770767917056	2
1258316275	351369099768643584	2
1151316313	603240434446561282	2
278695719	222679944906539010	2
367276890	652789901201666048	2
429115374	907691405593673728	2
1319011009	775145817325785090	2
357448100	892646608717967360	2
286331021	878299969224138752	2
124393044	801280501587640321	2
3354632037	924566092571463681	2
286702984	695575327779778560	2
124393044	671481218534400000	2
110452366	513805834996822017	2
714367784940077056	906178369242398720	2
6859912	910174964032184320	2
720173014831230976	890444577827586048	2
33492515	705417783333490692	2
416623482	478930182636834817	2
239988349	243323511471497216	2
769269750211805184	887085315814502400	2
124393044	449223280734781440	2
1151316313	608686715428040705	2
1110912434	571483862418788352	2
720529951544516608	865505192246099969	2
124393044	715376212219179008	2
2738140555	783863818489171968	2
555938369	710835418527371265	2
1151316313	601809770002182144	2
18927538	871071773726576640	2
19546372	842099072903348225	2
4705568781	827225468227174403	2
4033074057	890633084562886657	2
19083977	863349751957381120	2
286702984	665673878635716608	2
1151316313	616064756932153344	2
2961974920	859494506114273281	2
714369025539710976	813251886396637184	2
208231808	809624247677034496	2
160171772	849269134693105664	2
714357273796157440	882577807796297728	2
35738190	958385930410356736	2
714364883240927232	818576099508621312	2
895249871149596672	905709833302794242	2
720529951544516608	886684976607113216	2
132727509	425020246635057153	2
714364883240927232	881671706078851074	2
286331021	567624409113190400	2
720531175136174080	860623093974401029	2
2596778552	575607115559124992	2
60998787	530827661992804353	2
124393044	893506964432584704	2
43236099	848706367087140864	2
124393044	517430133956022272	2
110452366	568423516892221440	2
792760862	674700888242393088	2
2961974920	904598455057760256	2
1128015306	893491569814360068	2
459802783	530081177873694720	2
40797182	717185083069886464	2
1049716622	663823132906536960	2
1202767441	954076075356753921	2
35738190	829008244798545920	2
43236099	866477399193657350	2
602566166	908046731300012032	2
2961974920	892878853722562562	2
4745862650	835276928726622208	2
23626244	347902132718010368	2
250358074	870381581655060481	2
1441255922	465099094432948224	2
40623989	818254757534068736	2
885892943994773508	894748530836779009	2
714361666906038276	837455208917708803	2
3007712491	894788397356785666	2
556541351	921582303456956416	2
109506129	813315816741621760	2
895249871149596672	906276216604385280	2
163715778	849987920547151872	2
124393044	902208317619142656	2
2858343835	594169314007212032	2
1106419609	629719802085515264	2
1694979006	857020796132237312	2
138741169	873233550279094273	2
257630094	765641823704449024	2
4886090273	766691844541542400	2
1281733922	853872929981034496	2
726992034	779196438458662912	2
1151316313	613709725931294721	2
40797182	517585822305239040	2
1378775024	530045633911345154	2
74217633	750439473234583552	2
51270893	492059554029379584	2
1151316313	757998929694777344	2
14726230	870795375799664641	2
714369025539710976	860502234328694784	2
717570184605671426	815082206456463360	2
503792483	931628032170672128	2
25858505	791794606182727680	2
40623989	888829782246531072	2
3303015307	644023921545736192	2
720529951544516608	895236262419890176	2
1151316313	607975745017802752	2
821587004727132160	950553889891270656	3
16578065	871071970867150848	3
33525476	616738077084647424	3
73506221	955891894869004289	3
30902665	702378950262177794	3
525947572	563815318175219712	3
312665449	873893228361199616	3
1151316313	661380317480165376	3
4586261535	959889816115666944	3
416623482	391998745120100352	3
1634092700	393484580293849088	3
12254152	854715976331522051	3
416623482	447474791386079232	3
14726230	898058508763095040	3
39975533	851970902187180032	3
44671206	689089926739136512	3
714361666906038276	894825653987627008	3
3023846961	839808628827770881	3
242923667	302849740272459776	3
528565668	834812813038219268	3
4764786272	901550785015808000	3
416623482	647367443032219648	3
55064498	727961641753530369	3
17544272	941471201762922497	3
71318440	711955202610343936	3
18927538	957319547392012288	3
2867262207	553500669181956096	3
435396194	296977485722169345	3
274809932	797008803615023104	3
3389895983	776801101106511872	3
84632922	433883994346647552	3
3009343228	925452737118113792	3
29730065	876899896741183488	3
4586261535	959889063137415170	3
2961974920	923085656296800257	3
259939918	871388374795407361	3
241245217	234458770468663296	3
4839916810	897297585085534208	3
950994524003815424	958189493273747456	3
143547727	749125195206529025	3
47673765	840346029694300160	3
278382226	933398163464974336	3
2544383362	776053217306275840	3
16581734	789624070681792512	3
1975089217	947402744595435520	3
1357393351	935530286787555329	3
807035223208771585	856639754514911233	3
178802798	899754322400993280	3
2675076079	889866114855043072	3
156558975	915414077631025152	3
2281829540	891810679753129984	3
2867262207	553490019927990272	3
354631368	828278875583025152	3
38636493	935403944171499521	3
16029338	844317203914768389	3
2759959301	906927396204544000	3
534010390	363442500561674240	3
40623989	937292582836727808	3
156731746	56217335945637888	3
704816957141479424	902681190276222978	3
274468433	763769239895478273	3
191964962	845027816055857152	3
714367784940077056	914362421703249920	3
1717859058	591386333861564416	3
404606423	775542101857607680	3
1095057402	466857596822253568	3
361353867	689276660726771712	3
110452366	588347350801719297	3
416623482	714168048664633344	3
15393700	824641214075064324	3
4248923837	685110013346615296	3
905950041445150721	944994128995213312	3
544149557	958076805763780609	3
42071073	844232555037691906	3
300831713	867077963027595264	3
2867262207	558879375429738497	3
751927865504129024	942944213439836160	3
210208869	902128977246027777	3
476204995	946888105583370240	3
790209924	931519870809853953	3
416623482	446799354129833985	3
33358657	701934608028405761	3
416623482	621388057539923968	3
362553723	608317663920721922	3
1151316313	640273203764420609	3
242893814	775471584672751616	3
239647732	871880076857679875	3
115591738	909242532172775425	3
87645196	851978403318300673	3
32062804	658252260221263872	3
595333795	950619753797865472	3
465273461	495515901249466368	3
822262655134011392	897143605596495872	3
780321582308818944	956585745979969536	3
821587004727132160	950778867043586048	3
862371270494703617	876694744847527936	3
56510451	319593710562209792	3
116234746	940389204835438592	3
480313009	270530297441943552	3
283103036	603191430945886208	3
1461673338	940536722583990273	3
1129121352	762272087721463809	3
110452366	496055872553226240	3
21503693	795463871549079552	3
714363558293803008	864407599801925632	3
579304711	927075854269730816	3
886505388862054400	910121445635837952	3
1028657306	905799208686444544	3
115591738	922854492143579137	3
1142243498	765767616896065536	3
1677628284	907335672784179200	3
1704448580	575810989905608704	3
21720607	908064042085838848	3
2430807132	692465381542359045	3
160581586	940736332262805504	3
488477940	628888582711844864	3
33358657	726033807271284737	3
709981875872391170	913400378963693568	3
2155572676	774227610473730048	3
3369364011	924606624714645504	3
3855134896	869378894591381508	3
40623989	914824031282565120	3
400815077	479635347555368960	3
1228186003	360916275876208640	3
2413305326	806347606792269825	3
880415442	863733051720953856	3
115591738	916201385988943875	3
3945599597	659300299627175936	3
1393440061	818955573492379648	3
416623482	401034558893998080	3
8912232	919982523395948544	3
61139322	445086656505204736	3
20944649	934171107707572224	3
14050337	579301088739864576	3
54521583	821103261071667203	3
369786238	924091719347556353	3
39231672	844113453677797376	3
411533820	874566176784883712	3
124393044	651862483364286464	3
28912101	714257764105723904	3
60998787	555785992393981955	3
110452366	703978223814619137	3
241823548	429814032015831040	3
416623482	528172099920490496	3
750264931757465600	852704654555324416	3
438704848	796081131938516992	3
110452366	567699242081595392	3
3241991559	935441279214813184	3
82807134	905303103897038848	3
416623482	435427051798290432	3
636345777	540150800006139904	3
248445338	790767109584191488	3
936409734	923894729087049728	3
862371270494703617	873991512291512322	3
125302916	768845369966891008	3
3672010335	932212956573650944	3
416623482	534052385027817472	3
3306492116	955916220439678977	3
186150503	58653674603425792	3
356955765	887738655963590658	3
809885772799213568	842153634624331776	3
40249833	823571464704159744	3
50185405	906251252027334659	3
780321582308818944	904994154689818624	3
49185855	898930267158487040	3
768435521760747520	844391318306668544	3
949167177332133889	951351506300755968	3
862371270494703617	889040030395748352	3
1159710516	954624852488609792	3
850172527267786752	901825231194554369	3
579304711	958477239238168576	3
1143675840	435097500115275776	3
61425810	854714298391777280	3
29730065	699979737037459456	3
44671206	476124950802472960	3
102198286	292333064166723584	3
1125214286	314861437799526400	3
33493745	738694232324624385	3
17625560	824983314570366977	3
1409256636	794567180230672384	3
714364883240927232	926059353211367425	3
110452366	783292362562863105	3
618143282	944363297306005505	3
1109222528	423900703048753152	3
761585143161159680	866433947877556224	3
110452366	520199749756911617	3
714357273796157440	888117137587318789	3
88057100	895502930085806082	3
43920740	415263665726562305	3
4705235958	898967832653942785	3
4099543216	880765129385758720	3
52554306	733450580463517697	3
304943246	857978643913601025	3
555938369	708183483152080896	3
475411893	408249867883249665	3
396367631	929919310318985216	3
735930644816089089	956114284668432384	3
1420660507	939830996521844742	3
276396066	948684080144683008	3
97233881	882589979083517952	3
312883375	438341748340047873	3
399600240	506205461541314560	3
3185075407	664759552668143616	3
298586453	712056487141515265	3
389767278	956989472947757056	3
1084421600	839311751795642371	3
2935289217	872055380158943235	3
528589384	301390149827305472	3
2697471588	698331272666443776	3
110452366	694222947972694017	3
347794641	99467829736243201	3
2159884880	739260147189481472	3
89777910	265195860302888960	3
221034015	690020588128088064	3
4586261535	959890038946451456	3
274468433	902587441122566144	3
1684885922	912083291796152320	3
4839916810	912195719829782529	3
75922483	843868563601608705	3
448012420	650025118958116864	3
2211185384	535141655029248002	3
44671206	715457372194488321	3
33358657	771432451222536192	3
192451820	884890087976165377	3
483500395	458988266679566336	3
850335359716151296	859066774490402816	3
438704848	785480864436252672	3
3382564871	938239948066607106	3
343618377	690582425064361984	3
2298063798	960113461052301312	3
92359166	653016223429619712	3
274468433	702456009005072384	3
1923539197	645872668076601344	3
175620819	932643890296971264	3
1733414508	572511616060825601	3
524606927	935579389785464834	3
21952180	945591544320585728	3
25417285	929203036756627457	3
306944005	848188720348049409	3
44671206	929068716679188481	3
18927538	829374814867566592	3
356955765	930305060881555457	3
88423983	711989182458155009	3
246460967	694282980420894720	3
347687540	351671433597960194	3
367182162	516756825740673024	3
142072310	842603130617389061	3
500410336	944655652743471104	3
498535157	952265561173446656	3
87823130	480882537061830656	3
393113204	878680694804840450	3
357448100	783335102021562372	3
2598821808	957509755244818432	3
844259131162791937	952378366077947904	3
790209924	911564605759135745	3
313814607	903350245748236288	3
530020668	940448724760788997	3
110452366	696000412965539841	3
537496507	941326004823486464	3
761585143161159680	860271098725675008	3
780321582308818944	928304537470996487	3
15393700	880119198080540677	3
58829531	477245896048930816	3
1234968890	824806726230765570	3
3681197009	879362367838179330	3
239004195	695278404837310464	3
731252065847136258	912803391612620805	3
2344303237	471438055216136192	3
180831284	957548176877260801	3
2413305326	837287676407603200	3
3027912226	702155988938465281	3
2867262207	877029157192040448	3
269851030	874217975246663680	3
298177474	761972585630347264	3
1526619270	900139527917981696	3
3422087321	781705081028743168	3
714363558293803008	953006808284782593	3
373751001	861459297074642944	3
2935709223	801683651398369280	3
551879201	760255447098155008	3
99375124	481873907386167297	3
2693577938	806840680026963968	3
1598812760	937347491917324288	3
470737126	894538284839444481	3
2780477331	941131786708504576	3
161672145	740989149126201344	3
2258195185	886005733271187458	3
110452366	521691240585105408	3
2206890771	960167091801395202	3
3342091077	955879781882572803	3
729759494742380544	909666215852957696	3
156747817	844201942058500096	3
2867262207	831188789737439232	3
720325053074681858	835722164628303873	3
2165152580	790232604754710528	3
416623482	400989064880717824	3
769695826847432704	926303742051471360	3
3539205862	952179546874306560	3
110452366	436620693896437762	3
274468433	823609832456552448	3
777144977449111552	931880855072661504	3
416623482	578297829736767488	3
257612058	896754624023146496	3
949158127	844308937230888960	3
24144266	870681491759538176	3
478606913	932588883849760768	3
528589384	289477979925512193	3
416623482	697819556434214913	3
39231672	844212444125941760	3
885218911	660945768359010309	3
524606927	898109252446932992	3
223348914	735987592265617408	3
416623482	471441749249110016	3
4724118518	931472341405663232	3
1420398954	906181617181487104	3
274468433	770817849308745729	3
416623482	649572014404071424	3
30587895	800231416500023296	3
76519943	953417019482890242	3
1932722864	453638117770022912	3
2192962432	781663392952180736	3
2601120451	581088282626420736	3
71318440	897156772938436608	3
25726490	945357537465028608	3
2192962432	711943797756788736	3
443090108	887344384571822080	3
4839869969	898485433289523200	3
2448154913	960349597435613184	3
262959943	606674134265786370	3
269851030	628240084752551936	3
124393044	659434231345491968	3
909386104561963008	932765548080975874	3
1927936585	867057207682224128	3
48635285	407822827623317504	3
26929448	831190839682543617	3
860635050	824105599709413376	3
3794670447	935434753469304832	3
796420664676745216	924377330386169857	3
528589384	304245223012323329	3
1343672581	928570080417468416	3
83684370	867035861241737221	3
473543328	698232685739798528	3
2393435598	880189832043134978	3
23078883	951936643509997570	3
1351787755	540283194969714688	3
461780548	469135717814128640	3
4839868115	897553047856885760	3
2744610402	935414022232518656	3
22645613	844168919472652289	3
836235749649428480	929073515210465280	3
48516165	511697158765297664	3
416623482	502921176315076608	3
482676033	643173814491312129	3
3007712491	894788701955293186	3
780321582308818944	957613704232742912	3
439750371	568969602266476545	3
824097990977523713	915443977255620608	3
330316863	776522422229037056	3
1445472734	536575728687808514	3
285357121	537058895567794176	3
2435471448	746046919122771968	3
1554538718	384379368422014976	3
389767278	944949571645595648	3
130194252	953983619474718720	3
207365153	914144414418837510	3
33358657	694990250494582785	3
253679611	902533982000226304	3
49866984	721047217008742400	3
99206487	897524889392996353	3
874135435	506675323162071040	3
210208869	897365317927784449	3
190786069	928500633203892224	3
2947989972	915249970332278784	3
633097508	612105071396937728	3
3392497570	922617125159800832	3
4839817161	897071104170352640	3
2867262207	898294283844845568	3
1976322193	933711759889846273	3
1431732476	889564515628703746	3
1931422333	939565404858585090	3
2435471448	697506355016503297	3
581556280	785754533154656256	3
188852875	703265730347855873	3
1727705462	911974558076256256	3
824395700750454784	923738761858572288	3
115591738	950269888714756096	3
2684529895	938167948086317058	3
1095057402	466868201377116162	3
720532596179013632	910970014458613763	3
780321582308818944	875011407129042946	3
1900908690	919333597189779456	3
335587747	736228468745080833	3
110452366	933802255819485184	3
117795235	753611397569712128	3
844259131162791937	873802859221049345	3
784030042934407168	949258681400680449	3
416623482	405745630595002368	3
405861803	360785917033709569	3
2450942070	639898140276051973	3
26317983	460527941391106048	3
271470336	880477614439243776	3
2867262207	693854362863562752	3
84603059	933005876784455680	3
3398641774	707208666139721728	3
416623482	610598744791347202	3
188852875	743866261709328384	3
771492780648521728	775812309121851392	3
2806726739	958277986050084865	3
3434413587	892054285772611584	3
15393700	880111096962699264	3
40623989	945636563857367040	3
44671206	751495805362696192	3
356458445	730458938693529601	3
373810936	834876323101216769	3
71318440	566307823554801665	3
44006870	620620747048939520	3
40623989	846034046094393344	3
2594662605	883251810705829889	3
2797333354	916809558538031104	3
102797315	888936351349039105	3
42607753	700972417766785025	3
2767692933	872996334613213184	3
4248923837	711869376354525185	3
412776527	826612802219626497	3
488477940	622336747742097408	3
14726230	953968977641922560	3
23853560	927712343366225920	3
821587004727132160	950675826516701184	3
2785975708	593497163038064640	3
110452366	698174742424109056	3
4586261535	880874492276375552	3
742425368183721985	890560460717797376	3
891015412707733504	946777334245396480	3
1668194960	936852585515966466	3
288787626	902703098359111681	3
380707111	622340404134817792	3
997728584	935249705931436032	3
224600386	902764230180564993	3
376541164	377206494665924609	3
862234586792767488	910984958029844480	3
16570056	824856502838005762	3
1110912434	306438984060502016	3
537646828	887488113827819520	3
40623989	898960251373764608	3
274468433	918550260716310528	3
1521103520	445499243822731265	3
2887988203	897271130305699840	3
528589384	301391982863982593	3
195213953	844654247459270656	3
238890783	933991596147613696	3
22855414	907099360495849472	3
4099543216	902497107524820992	3
2349120653	677272152685547520	3
5446632	118487035240652800	3
4839918046	897071116912603136	3
579304711	913507125191725056	3
40022692	860498507370815488	3
1255031444	934453070746046467	3
524606927	897830432196235265	3
2870128038	886386211652284416	3
2985683984	940064290744049664	3
2616928944	837451484862242816	3
32062804	782165903827931136	3
807005815718744064	870441923919712256	3
831223079833460736	863154550294720512	3
924667271120936960	933328367658692608	3
560050740	895583551298523138	3
782234022	785467407498371073	3
714367784940077056	931273825723043842	3
3015726105	832937394919862272	3
876267108417642496	904374857986707457	3
720532596179013632	927826278941626369	3
277131913	954067172766175232	3
17625560	844264862192668673	3
2867262207	929779801820409859	3
40542406	908202647605219328	3
3312511584	873325378483347456	3
321513441	835182235749736448	3
143547727	556966831416938497	3
39111232	924970587772063745	3
849585653012512768	865829712140140545	3
1108891447	912510153009844224	3
51270893	683014868111233025	3
284084834	941311101496565760	3
2410923708	923655489052962816	3
20234090	940957949647839232	3
416623482	428695056955219968	3
913895731	665311848044982272	3
603661603	695030787020685314	3
331870361	350763279347494913	3
1410126361	956915726572548096	3
14726230	845334217118638081	3
937716505571192833	951774270891462656	3
26509219	334695581832335361	3
902523356297048064	950891197874151425	3
717570184605671426	821577225862463488	3
728071901973618688	867056762255527938	3
20234090	785780943307083776	3
1975089217	817806842898382848	3
52112995	857348567043801089	3
33358657	694620820706955264	3
494012849	836409185654886400	3
458701659	364734697680543745	3
2512698764	490125121873788928	3
223282665	792387161882525696	3
4872355025	844217066118922240	3
377055599	766149709484462080	3
719446423192866816	935453300161499136	3
1159596721	447659200726851584	3
130194252	838785656604127232	3
14726230	841518388128145408	3
1257253494	889589125808095234	3
821587004727132160	948696271035838464	3
752563368070828032	936042624863027200	3
42690595	755999421733613568	3
22242265	927665058464886784	3
2785259618	759941946538360832	3
843957074	933457543501963267	3
872716783	606870570182045696	3
2238789760	814043673298137088	3
16887175	894203281286811648	3
110452366	652178077506670592	3
1465639268	862650956034519042	3
381493072	825214089869873152	3
26115533	858881391727181824	3
20725212	936041498524741633	3
618658400	544399509703647232	3
28010417	817179640490065920	3
3064592500	938033788881338368	3
2215407589	822742815474155520	3
1338579535	737233561153998849	3
2907187851	891315501829431300	3
289998339	927752504238051328	3
796420664676745216	908776328333283328	3
829756106398433281	899957879565930497	3
54280060	514780535613558784	3
41369927	897042447594901504	3
2185842286	944141006878007296	3
2908963411	867173057533665280	3
251405317	945355285270589442	3
243301338	941746414736019456	3
3277655246	864312678185095168	3
3230678177	925270997661618176	3
257612058	960027137792266240	3
18280401	718270340447760388	3
729759494742380544	958031833224110081	3
2544365917	935482568266469376	3
528589384	314755368578334721	3
716914412	941285243989901312	3
131509898	744196635090116608	3
224664331	694174167483183104	3
403803974	563489295546056704	3
849585653012512768	871878090292699139	3
3027912226	735810441327300608	3
269465091	365766970991321088	3
2260376276	425361637969633280	3
3272637290	848649558792052736	3
3369364011	876424148419059713	3
3222807729	919186174148825088	3
444232923	600354950972088320	3
54280060	176801769081405440	3
741849044	897680062417440769	3
2949000095	728562267277676546	3
17744351	915656938490417153	3
1717859058	657604979813953537	3
16029338	675043004151939075	3
331917130	955869375000731648	3
166358484	862349302428966912	3
881481513380065280	947859305885249537	3
40623989	875830393655709697	3
2159884880	692465382234427393	3
761633777382723584	819261163875618816	3
416623482	656127713921642497	3
351876970	831223946586488832	3
2875379566	872542765242101760	3
40095337	420240991618998272	3
747914312	891294124992847872	3
4839918046	912193529983664128	3
831223079833460736	862052564065411072	3
24013393	344883286901919746	3
1151316313	594078817993371649	3
43974340	446450840623017984	3
1046456192	943349612848574465	3
2312606376	840497535861047296	3
2268576145	905350289804234754	3
2915292163	897280960034611200	3
14726230	899802363627585536	3
153175234	792393823917793280	3
1352505120	828448751975006213	3
2961974920	911758685801549824	3
2867262207	553490684913926144	3
71318440	947576083062206464	3
720826809508466694	790099050389385216	3
330826792	895353233392242689	3
54280060	910163756654702593	3
4839868115	903789454715998209	3
3027912226	714067002814558208	3
817722241060315136	958458871542108161	3
416623482	588690877486342144	3
2511505668	851928954697129985	3
447457752	958971625659158528	3
930938432	709267844685389824	3
218297421	815032015456235520	3
695489911517003776	806928669851746304	3
132054883	935508843437551617	3
831223079833460736	864244631675875328	3
416623482	391189505820336128	3
389767278	884420627557384193	3
803801036	879496432457220096	3
416623482	498983216796413952	3
481049964	607376292330225665	3
20962296	428609383178981377	3
839549277777051648	894229247195312128	3
256488514	784819323416276993	3
274468433	769552692230230021	3
1151316313	729860079156088832	3
788105384	518555195102748673	3
22796132	735620553449607168	3
3040263713	738014390532734976	3
138741169	659383227820437504	3
2867262207	720907171446321152	3
416623482	523263229343309824	3
1895740260	527184988911841280	3
1560012991	844502684665286656	3
4593985289	796060529576071169	3
47542174	632073043087618048	3
263150705	410366661817270272	3
416623482	568105674556772352	3
3408670108	740956164461056000	3
537461208	565614609835773952	3
3413279938	904118090807607297	3
219493071	883295410806075392	3
319466919	756119500701990912	3
776279611567054848	845408909330341888	3
1587670166	940045926042804224	3
862234586792767488	910993910167728128	3
1923539197	846319820152942593	3
885218911	840736660123992064	3
2282935976	787882298104508416	3
2725090922	575445091323486208	3
773673083756478470	949133388073508864	3
790209924	909893571481935873	3
806335270400430080	919410279062081536	3
393113204	900361459900829696	3
39231672	876038271075274753	3
822300680	837799255813328896	3
3207863638	606902314155261952	3
416623482	662024528873287680	3
3794670447	935511870504624128	3
1975089217	914481488497905664	3
821587004727132160	950778868389965825	3
182979559	844955851051991040	3
2867262207	565741116486868994	3
389283514	850362628291518466	3
856691563505700864	890018558863745025	3
47144110	932061873964486656	3
159602022	792449370046083072	3
1975089217	952227445008150528	3
2413305326	923689845498691584	3
855211016178868224	880365338369564672	3
45444113	610618351862202369	3
32062804	722865569486270464	3
20785341	651077388185505792	3
801458787928461312	960567721590165505	3
309384689	471307145364131840	3
31251610	920723629662441472	3
812344404677656576	839512477494874113	3
84081850	810151317096173568	3
1653998191	726072654013161473	3
3312511584	839648251372412929	3
110452366	557323002480574464	3
2833916849	718714079603335168	3
627009338	561849349035266048	3
71318440	678269948687347712	3
579304711	908635706116968449	3
195343249	581186269713154048	3
84603059	925771965822009344	3
749169415082610689	932768857353310208	3
1179710990	935151125992476672	3
21456654	662375285455761408	3
735687393613733889	873758235961958401	3
183853204	419735806345871360	3
2867262207	553493710412214272	3
2921870391	794093488216428544	3
29536736	877920096571633664	3
115591738	928695196673560577	3
21628946	854864875608313858	3
274468433	739201367286251520	3
2984884208	944660767860764672	3
2970405835	716729465301286912	3
156884511	924991342534647808	3
554103031	935378479511678976	3
337351003	888553707163594753	3
2253853292	955436205209927680	3
796420664676745216	881090767464394752	3
52320728	870667274730037248	3
66769647	581051751496728576	3
174391635	844889050909675520	3
266896045	930313757170872320	3
102211274	940598921352622082	3
416623482	609463183015845889	3
116368263	737944106610089984	3
1007068987	788444182859780096	3
3198488214	900322685783298052	3
4134219022	855074973328842753	3
369027713	731635429938741249	3
2862789501	715291025284153344	3
15904695	783204392711426048	3
258047844	810531395768553472	3
720375521461153792	792126570370592768	3
73506221	518461346472816640	3
313688579	571479480675524609	3
274468433	697947582371332096	3
926858444329582592	927095479241977856	3
836235749649428480	936516322757873664	3
711737071	925076451975745536	3
452213903	447014211378753537	3
163953867	649589835322249216	3
758018956846215172	776915561674452992	3
14726230	898060342307237891	3
416623482	583297934080516096	3
3092808557	673190660497940480	3
94247295	896018207919702018	3
1147384400	648597135571685377	3
2921870391	835197635875196929	3
416623482	534390549386899456	3
306003918	879006234103492609	3
377207297	806229753082576897	3
2969041985	740352975151960064	3
274468433	905095209444368384	3
885218911	781640250066079744	3
745495628	732612160841494528	3
375030890	954613461631283201	3
305293512	489832064850866176	3
720375521461153792	801171225196294144	3
208231808	769928367147671552	3
560397515	844227062298804224	3
389767278	901753986075774977	3
14726230	836603136550776832	3
763382314629992448	925059631587758080	3
4819782731	854710019283185667	3
44671206	763699351109664768	3
521575133	558787718625648641	3
26609473	944461199617306624	3
274468433	738696430466924544	3
57976284	901311765270720512	3
2599855538	918173182699429889	3
831223079833460736	842150036108537857	3
2867262207	882653715156664320	3
46627720	137373568924258304	3
110452366	696036232090943488	3
16900037	849706860798193664	3
2993177261	862359246821883907	3
486982165	579684881728454656	3
320544451	351710581612478464	3
2463622429	914794646911496193	3
305798457	927710614876774401	3
863675346	832411753342443522	3
190418937	778704751051452416	3
555938369	774922959710457856	3
2471631350	902278598362464256	3
28354789	560715397608255488	3
918210721606963201	956343384540569600	3
25858505	793544573414993920	3
31076739	837679493460463617	3
110452366	748902237385191424	3
76982577	825184688125849600	3
897955062219030528	954591700487258114	3
191964962	748551209749868544	3
125274486	578492144249339904	3
40623989	948253879443099648	3
3319398744	808035016047525892	3
4300572794	935839106927489024	3
407745354	735922486710140929	3
25893699	918988192044462081	3
391766080	924596141228019713	3
33493745	891654868519268352	3
35051304	897437371729424384	3
1860225240	799198951459188736	3
363311973	960787470043484161	3
416623482	383333184328699904	3
17855061	925917654443012096	3
274468433	777952992410542080	3
1218670981	337234545281753089	3
92359166	919216362848956417	3
277008844	925909181659533314	3
3294193799	876374328807501824	3
1199422268	898237235119755266	3
835038944	896571285966401536	3
16581734	844307900755595267	3
43381538	139426808935354369	3
2769115428	836951574886895618	3
124393044	659121127873232897	3
2734103126	903627562642849792	3
735930644816089089	960533994180894720	3
23185918	938114749316952064	3
39111232	872300737946161152	3
1149218184	885916926001721344	3
427221909	222144850475220993	3
85869667	923478473716523008	3
3294193799	856508894574759936	3
780321582308818944	919864505076736001	3
416623482	693116703606194176	3
1286106229	874619808301686784	3
3069091864	629852331232903168	3
364947550	944658880256233477	3
780321582308818944	946490843480903680	3
821587004727132160	950915373355843585	3
876267108417642496	905035612243230720	3
619344020	919059273275072513	3
567760136	711958000299339776	3
262470090	914979330190692353	3
274468433	768804418321985538	3
579303232	282666434654515201	3
416623482	414151250461347841	3
88423983	844304966995099649	3
537461208	950851022045499392	3
1075305109	868081138933387265	3
40623989	912449132308176896	3
500288032	451491221634953216	3
174391635	867091695367843840	3
2867262207	948993673274019841	3
1560012991	844120652915335168	3
35292538	806109149171957760	3
416623482	459835203486486529	3
108118627	232987816521510913	3
90034583	639482765876957184	3
1934614465	853325544766799873	3
836113421175140352	905297906332291072	3
857711956014374913	862358681064800264	3
2443591274	639727870944763904	3
14726230	941474010302427136	3
339771190	902781960522797057	3
16581734	927661983612235776	3
4586261535	959889350237609985	3
416623482	388615193355640832	3
254260792	844265788890595329	3
39231672	806170337276637188	3
416623482	503572473452195840	3
1151316313	600707498606239744	3
862371270494703617	885068722649665537	3
401726742	960658264097779718	3
25980391	511244670996058112	3
2867262207	662647265031516160	3
40623989	898562631455432704	3
195343249	847454262246457345	3
118176284	717868250713825280	3
174391635	821485318297833480	3
235808879	710279938927140865	3
1159710516	935118036809416704	3
84932964	922326001467539456	3
796420664676745216	952627581727203328	3
738113162201944064	888211176408088576	3
379378632	921504969387315200	3
14848107	842035996631924736	3
3239021060	856029347676684290	3
76145842	571660235900895232	3
389767278	959487465903050752	3
942366960	844096365919698944	3
2882319743	900228037450637312	3
416623482	553554300627333121	3
796420664676745216	834314484743274496	3
14229632	915978201448542208	3
413332730	365789561432965120	3
14837371	299025793370161152	3
3198488214	924007517470027776	3
4705235958	908012428302192640	3
1975089217	885234337674866688	3
20641012	900526249591930881	3
416623482	578258010423836672	3
48074983	939736638242082817	3
2573135409	740352381171302400	3
2778478078	872151397369651201	3
7482142	955475921116508162	3
99375124	473434452660461568	3
52112995	855430215614509058	3
75337774	942029842450706432	3
776067721	693538399538417664	3
1142243498	819369041248796673	3
23582990	925361218956775424	3
20234090	940955792878067712	3
871858796179673089	952940849473687552	3
22063870	844335358359683072	3
393113204	864571026662969344	3
84603059	912820460538273792	3
3403549065	774057778683883524	3
2614786157	855309271713554433	3
102211274	876217199324803074	3
2376617323	694922325628551168	3
4705235958	915003676233781249	3
91656434	697867770336153600	3
73506221	785601760572219392	3
246460967	737804087505375232	3
856691563505700864	908518535210590208	3
168828595	765442997274148864	3
3298674546	955587174220509184	3
49185855	793117347800190976	3
4668307531	871222157954564096	3
279741214	649321474021396481	3
250630228	777781626893963264	3
416623482	479292883858890752	3
1517963659	650059257803485184	3
2961974920	916572489521778688	3
416623482	396013713448517632	3
33842430	935885683083960320	3
470737126	907117864393388032	3
40052043	689310456087879680	3
282769257	528187087208476673	3
191964962	748489612750778371	3
272016776	851003474800259072	3
2870128038	787928698657865729	3
831223079833460736	935002797203906560	3
298153474	821209239993679872	3
416623482	545624658926927872	3
1234968890	855162183071789057	3
15393700	880119246574977028	3
1924627406	473505748321067008	3
53038237	946419814196658176	3
338564055	847065552300339201	3
317948488	875196075908280320	3
16811191	721466060545921024	3
62774102	899690726048616449	3
831009109	861041988992245762	3
174391635	954938827315073025	3
1007068987	531297948244525057	3
2960192526	887559607752589313	3
16581734	892875449331834880	3
2878831764	945537669404094465	3
54886540	877587911503491072	3
202453873	283941044490489856	3
14120557	914207746991513603	3
780321582308818944	918543966676705280	3
610702056	839767517828644864	3
3299736718	898914466280165376	3
110452366	582641690168578048	3
1417206181	857862384127528960	3
1151316313	663551840555020288	3
2797333354	910664685728423937	3
123635502	447136473880752128	3
876267108417642496	904743017621458945	3
11073362	794574990054133760	3
362211252	869285175733231616	3
776067721	892712085708312576	3
767890470844370945	934927810409451520	3
802585	841361997627346944	3
223556429	841410225655685120	3
92580421	887370632152834048	3
42732389	879496175782592513	3
110452366	587785109874413568	3
1272429246	537782049961443328	3
1529507899	692622399074742272	3
23582990	823251523186688005	3
541542123	923309346435555334	3
110452366	563424223268331520	3
3234598981	899614803194511360	3
29730065	697846313749184513	3
2217847860	847528141346160640	3
14726230	927267972149862402	3
1704448580	554231470068617216	3
3171243505	950534557622652928	3
3672010335	932227971200536576	3
107279146	830460718877175810	3
438704848	701157197544349698	3
35327438	502312870801977346	3
286331021	608359841183232000	3
2797333354	909314534640197632	3
73506221	545336668207976450	3
528589384	302076811326672899	3
377055599	766124816998993920	3
416623482	897984953996132353	3
852796057	838914535872466944	3
2432894688	837377364099121152	3
3318510966	879719833109110785	3
885218911	835864342142779393	3
16365678	820676195016732672	3
780321582308818944	897775803911589888	3
727547253158776833	811387797273710592	3
3239175506	936090691733786625	3
130584276	839953421100707840	3
733993556	930649244247252993	3
1717859058	576135733406273537	3
416623482	463304642487922688	3
52139852	950370085604089858	3
1151316313	606294309143375873	3
313814607	934838401550966785	3
72807344	605661698880503808	3
29730065	712290238027190272	3
174391635	788826759063965696	3
33493745	728577206449016832	3
1675584396	954256439178088448	3
1151316313	599429136101351424	3
4586261535	959896458278383617	3
416623482	638816609163980800	3
271537618	731177094630277120	3
2867262207	694185713978441728	3
44900997	844213316654309377	3
553687321	933096017112612864	3
32432308	793762098207678464	3
15856435	961276448295104517	3
416623482	708796404832059392	3
274468433	764495269610139648	3
2908860532	922860471245574145	3
14269464	566054717730861058	3
380778713	572315676926455808	3
416623482	436183465307152385	3
40623989	921331732644814853	3
4057510998	935168675883245568	3
220779901	638638664172601344	3
2823138927	616392834942373888	3
18927538	923255624418385925	3
285180397	948389117775241216	3
2217847860	912118475748818945	3
41918011	442464254881325056	3
177038328	753207774004338688	3
235693998	829832316977545216	3
611654080	959053377081659392	3
416623482	562294406024560640	3
767645872318402560	844339583244492802	3
44671206	689087723471269890	3
714367784940077056	880904594481610753	3
865856465805991936	888614307981914112	3
115591738	930608188935884800	3
2808247852	952821792208576513	3
25956562	773098668354338816	3
1012463719	928271742690193409	3
32062804	722857301317652481	3
3672010335	953608564798607360	3
1093124095	871853010523234304	3
2753663966	834224832719904769	3
775835773132079104	867736461860319232	3
70387197	852137970148794369	3
277854386	830977231874764801	3
85869667	918308374734950401	3
218138634	839103340315308034	3
30558756	711926137367207943	3
191732089	783789977226375168	3
857547042	897474534789398528	3
3167484837	955586410639122432	3
389767278	957405098581352448	3
1474057988	817293211680927745	3
452719638	897531996997603328	3
3230253553	958371738785632257	3
18927538	931834871730900997	3
415450857	924701788493803520	3
795435016624840704	958029133027557377	3
2833916849	563968441799827456	3
25858505	791987690300436480	3
304023779	288083557077876736	3
704816957141479424	902681186270674944	3
338381095	240790809908219904	3
110452366	343413864278401024	3
144198727	902579709057388544	3
2867262207	831016828776366080	3
16029338	570251846805282816	3
416623482	387367760525012992	3
16581734	828791931366944769	3
2443591274	712672801132384261	3
4705568781	841646536945725440	3
780321582308818944	957700983102099456	3
14726230	867718361362427904	3
2994239863	950627515650990080	3
1976322193	917389232624283648	3
73506221	952953780328427526	3
92787545	792924635792748544	3
2669211318	554995003106533376	3
416623482	468378107020607488	3
221881279	579824403892015104	3
55893761	850758189754843136	3
942565069	882249129971339264	3
2693577938	920781788129132544	3
458134046	821750185093017600	3
110452366	772882214761689090	3
376541164	579052819505803264	3
416623482	653627184272277508	3
416623482	659783513839951872	3
364258687	474270753849098240	3
137680840	135048911063748608	3
95546136	24700025497985026	3
2413305326	836553544601841664	3
1114933915	876407435090636800	3
416623482	517827450206973952	3
4724118518	843934063618678785	3
177972516	950009542238179328	3
416623482	400380497345654784	3
274468433	773579210275168256	3
14726230	858508696250396672	3
17470539	823576558086463489	3
298153474	813658145906163712	3
29780141	918496346667147265	3
4839819183	897070656357109760	3
2474284904	508374416753836032	3
163753159	772709486393827328	3
312665449	792989061426384896	3
41918011	6376645606	3
780321582308818944	903612004052717568	3
21411442	881201172874485760	3
1476484297	478084500455698432	3
336911668	772894477681827841	3
19850459	13335215283	3
416623482	496760585288441856	3
289981219	930946883069112322	3
4705235958	950593009216876544	3
37800189	458371997144059904	3
416623482	531491552628322306	3
30304440	605774499284283393	3
2325376914	694835119534673920	3
1036338630	763044755152498689	3
919310282	854832561360691200	3
1226217716	702795313992634368	3
730392449407799296	857647607279210496	3
776067721	919216092819742720	3
2833916849	565795587593760769	3
115591738	916174439938740224	3
1704448580	596299790448783360	3
29160426	91151700357951488	3
256907134	834184990208442370	3
602576072	600691625128554497	3
829673571081388033	853704567992832001	3
1027090196	745438365286293504	3
321513441	953317176429047808	3
60998787	747167501382000640	3
199920129	854150127883300866	3
163667808	890275336411381761	3
37796602	720331236485431296	3
487356715	924461026933858304	3
2330940692	897776407794917376	3
790209924	849321103285772298	3
29617908	675806773870264320	3
32951278	827673277107625985	3
174391635	859817693117112321	3
4477541952	789469636018343938	3
790209924	835261830754885634	3
3185649888	870313902189363200	3
28250078	9716067458	3
20944649	925341191742291969	3
416623482	565677695829561345	3
17406679	454624211097911296	3
784064981427974144	897474529760378880	3
1147493942	697166080268201984	3
3369364011	955593217843449856	3
2828969127	579451317497782274	3
852090326470807552	935269831552757760	3
231976196	959632107051081728	3
824097990977523713	909891466431930368	3
4300572794	859654009468067840	3
54280060	126698298936528896	3
138338820	697529573551054849	3
73506221	918173944405901312	3
15445198	565946124314230784	3
2335960920	936045225096736774	3
720930434343952384	873899495280578560	3
265585400	271564095361261568	3
780321582308818944	959012505891860481	3
12948712	596105236827086848	3
913838281397276672	952412359708020742	3
274468433	728373115642859520	3
27058482	711852335241273344	3
821587004727132160	949224243287359488	3
49702710	889550385706409985	3
555938369	780517188964872193	3
416623482	502847794433241088	3
3193927415	892960291948040194	3
416623482	572441359866593280	3
750499241852739584	839828031917154305	3
110452366	370208837464510464	3
18927538	905238621611069440	3
869248261	866437309268246528	3
214573559	829685851252736000	3
288357244	635288758603153408	3
4258167254	901785031542272000	3
884060990450663425	957999636878372864	3
25580258	662689426049470465	3
41918011	825437143686324225	3
372153275	553918842322567168	3
2182645955	919726187429031937	3
38426329	844635132074053633	3
293231390	698269627109896193	3
530020668	930769411237203974	3
2165152580	712021131910377473	3
2544365917	872540017691938816	3
33358657	761671710785478656	3
4839856289	898485216477630470	3
321513441	787400333345583104	3
1179710990	937935065064935424	3
23766202	874804351822417920	3
194067962	922736172392173568	3
295535014	326521579188133888	3
2251345945	540626046295756802	3
401661875	313644344118751232	3
269851030	391140827776696320	3
2917971202	900835647560220676	3
2818935961	939571940997472256	3
274957667	535286148642643968	3
372781784	196607889836752897	3
16722724	874602549810257920	3
416623482	515095901220925440	3
15393700	880123686057123858	3
320469364	694923893904011265	3
862371270494703617	884736545193955329	3
369027713	763184335906283521	3
16578065	897842785096695809	3
776780276395544576	835277464523980800	3
3277655246	897841348807708673	3
862371270494703617	879938947505377281	3
416623482	515242371840507904	3
180831284	945314931863367681	3
324575258	777639777336188928	3
31014746	844212218216505344	3
195343249	780771013042679808	3
202453873	263313557343576064	3
1151316313	596734379533021184	3
876267108417642496	905031576660168705	3
2816099904	940206889027145729	3
274468433	811303574131134466	3
2875379566	908357382539005953	3
14367181	847861187450687489	3
180649135	888543952328052737	3
1427698556	719204098655064064	3
25589776	921121332166823937	3
824395700750454784	950861079160197120	3
2298632064	473911402508582912	3
25845190	704673096926633984	3
343630723	544155068485091328	3
2210163486	846881710960775169	3
274468433	728693847992078336	3
23482952	838805984579579906	3
790209924	838434223484715008	3
834926037578371072	912377647564541952	3
528589384	302043141089935361	3
3265133228	899701040571928577	3
40623989	898933827141120000	3
62774102	925103541856989184	3
35051304	878038248337100804	3
179083387	697506544913661953	3
83880087	451814719863947264	3
23482952	817462805490188289	3
487174882	658341176202801152	3
4586261535	893631635006136320	3
274468433	838203551033798657	3
4719814286	899659138912980994	3
555938369	837577097954672640	3
29590077	563498733665386496	3
16578065	892543036307234817	3
856691563505700864	935450798955343872	3
199920129	875025068623093762	3
110414773	463369167396417537	3
1151316313	884796651445121025	3
248445338	790766595568050176	3
2246018136	910704132532703232	3
3045246329	809771977930055681	3
2435471448	731179846794133508	3
416623482	523214961167060993	3
1628733960	859189660496654339	3
97295820	828669625982414848	3
918210721606963201	947095198684688384	3
224811364	899488480572698624	3
881481513380065280	894313153835798529	3
4258167254	935179805057744896	3
65906499	756480384720707584	3
111596142	392620376997761024	3
202453873	283941757530550272	3
969723542	959980458007322625	3
167499952	871923256999202817	3
274468433	849733699792973824	3
831223079833460736	867973807239188480	3
416623482	573166250496532480	3
174391635	779938054454718464	3
2862789501	747829852942766082	3
28337813	948281304268922885	3
16887175	927867039246704640	3
27988344	783467387517415424	3
51192791	279722407005126656	3
849902826318737408	865693828132597761	3
461378270	558615465476780033	3
239988349	382922216662634496	3
34116023	898286525699547136	3
714363558293803008	949200738768519168	3
49702710	897551849020157952	3
2468748816	757597884032258048	3
3147275873	858678116541222913	3
207365153	959294009549008899	3
110452366	558388964323647488	3
2912613930	545028463015374848	3
348778159	379051561722605568	3
3658775361	743867642302312448	3
760137854949396480	877627228598616065	3
254260792	844215409796636672	3
3268189712	869797316722532353	3
297564545	959095982448398336	3
416623482	631495467646459904	3
278695719	237316523029590016	3
806335270400430080	960306006826930176	3
3009343228	925378690946609156	3
40623989	811683953887350785	3
856691563505700864	935450798204637185	3
2627732063	923964425983463424	3
25956562	905403510270955522	3
530020668	954218433033506817	3
491550338	875860307385745408	3
790209924	920395293782368262	3
115591738	939910122788327424	3
849998096	954469243097100288	3
416623482	517416675583733760	3
1596706040	674425070199185408	3
542854724	932766597973979136	3
714817944	825417017322827776	3
707920868580659200	951865354883563520	3
17625560	865651103735529472	3
618254747	518848811410522113	3
1669657406	723215945309650944	3
776067721	728600864588484609	3
714363558293803008	941283683633332224	3
603661603	688030904229445633	3
274468433	931185434297856001	3
2295779725	799976892766027776	3
2926985335	843828096591642626	3
20935190	105358800101449728	3
847273662826782720	916063925048836096	3
2165834682	714295062708899841	3
839312359223136257	873897128707465217	3
463331339	731808562402332672	3
14726230	900155259506569216	3
555938369	708915346254725120	3
416623482	642005499773325312	3
1976322193	881875258780913666	3
876267108417642496	904809459406528514	3
416623482	610550362391638017	3
262802162	711400140481769473	3
2468153641	900994238590201856	3
604162541	741722957995606017	3
258411973	871457655214280705	3
223556429	933954170717200384	3
1151316313	736353578277830660	3
76737808	918631976340422657	3
1110912434	306802104763293697	3
455453181	855474907924369414	3
2437141376	664894368545947648	3
18927538	866300299182473218	3
16029338	765561534995136513	3
3020330388	953737327410589696	3
33358657	690996696113786880	3
909348439	393373086294478848	3
822262655134011392	901381904506777601	3
530020668	958340120192667654	3
274468433	760436763533844481	3
2904743254	868304195144822784	3
4586261535	880871020353257473	3
35508798	463472354560339968	3
51879246	908054351431847937	3
1586066767	688559194430140416	3
1410126361	959385513382895616	3
416623482	707612173724418049	3
2677038381	902982131982446593	3
1427054106	870719556037132288	3
510888768	939121787232751617	3
359440017	502656534028230656	3
1140854479	865740084573818880	3
18927538	904479919211769857	3
416623482	505095478242205696	3
7395582	691670822172377088	3
114531877	595661820024778752	3
2843161564	798062504672948224	3
2466749850	578695735031410688	3
1084421600	825140031287345154	3
2312606376	859311507309563904	3
829756106398433281	897134385136316417	3
3392588704	957919998479040513	3
128334973	937620872772444160	3
27988344	915962955191156738	3
73506221	562461503774023683	3
269851030	951055825807736833	3
348619013	460991036245180416	3
4300572794	780888821189611521	3
23582990	881134802363174912	3
2711442169	944975990421446656	3
2298683986	648609658928807936	3
87818409	958909035973136384	3
3888185661	877563091784835072	3
2420188731	780579229226250240	3
820288034	735868144200392708	3
362553884	842299795666538500	3
1041711637	522160960803704832	3
780321582308818944	927629599151935489	3
216866838	663421276980191232	3
416623482	914162563633598465	3
2720299523	952548517402238977	3
579304711	909651740768788480	3
76308578	818437688244244481	3
20287178	674731609505959937	3
115591738	913828035991887872	3
29496004	925384513601134600	3
148547908	940672314651414528	3
576420082	585405922643705856	3
3193065274	930598797473959936	3
790209924	789104609239371777	3
1923539197	941729828981624832	3
110452366	367507608892366848	3
2661902849	960660697507160064	3
195343249	579232748780535808	3
58482848	806171249621680129	3
928912561	935254986346434562	3
824097990977523713	914070219374698496	3
778102976	901427980651696128	3
37066224	784537236809342977	3
55038061	729052339319906304	3
416623482	644663124902191104	3
33990760	563709947587100672	3
1634983640	912181550837514241	3
71318440	815270575216017408	3
3027912226	859823623225450509	3
926858444329582592	933013955638898690	3
14726230	802185271810867201	3
714364883240927232	912190692608311296	3
298586453	730933010959351808	3
2809973450	839409301726838785	3
28633176	525821743303110656	3
416623482	557656827966808066	3
2413305326	913832044798644224	3
607083299	954280311600263168	3
895711854391111680	928337511000236034	3
29292395	946760960018182144	3
3009343228	895808456908836864	3
34676481	863513724933505025	3
2248722079	811401132291538947	3
405861803	316277943049539584	3
814857636537581569	914173617952497669	3
183948645	484973066959593472	3
320544451	360269408578445312	3
3788143279	827590847734611968	3
416623482	620631186692550656	3
356955765	883757003176280069	3
242774166	839937451690962944	3
301503862	406158445088231424	3
92280785	861767301053526016	3
555938369	791170222216585216	3
1228869366	862054892919193600	3
2908860532	951846721646153728	3
2943089171	819401579962990592	3
65473062	929361340904374274	3
259401737	572938146695933952	3
4764786272	932697669004353541	3
29730065	721084436880715777	3
320969671	839934000026255361	3
289148078	935233846076850178	3
528589384	301365706186973186	3
511257055	771744924467359744	3
772165314289119232	936101483648610304	3
790209924	865952761871032321	3
2285655079	823117658728042498	3
486982165	712080719862960128	3
245915053	870645864531988480	3
738863282	798242140862160896	3
102211274	958612471610306560	3
178544713	932734614115946497	3
442189223	650522876257402880	3
16754264	438531070695206913	3
3357865829	738001332578226176	3
1138067778	791587081894133764	3
22323324	897529883701673984	3
25952278	750457318244904960	3
274468433	922903749730930688	3
3025810319	823740099389227012	3
416623482	579303083135496193	3
2627732063	926946250456555520	3
47617390	900096695710564352	3
69814494	939000548187037696	3
55222333	848869975179878401	3
513087856	680320534475894784	3
28163460	579259339199901697	3
1684205532	930805150670835712	3
2998791501	952950786434260996	3
4586261535	959889263289622528	3
2867262207	830824693833818112	3
1324455864	918428666945769473	3
99206487	897457194173689857	3
1252763030	942526252447162369	3
52139852	883510107073597440	3
784030042934407168	844157177388523521	3
18708066	872060521222201345	3
2373154998	858890017917337601	3
26902328	923550610842161157	3
41918011	442463217525063681	3
16029338	758312064733413376	3
110452366	710471803324346368	3
796420664676745216	872791401859354628	3
110000500	959988916152541186	3
57976284	935323410783227904	3
814857636537581569	914177393325158405	3
3245389573	747814381740826625	3
1962309451	846383823659159554	3
387611289	141135836723953664	3
49385260	676572256969994241	3
2832490304	858364155362934786	3
429565783	897537016891617280	3
416623482	524880429913214976	3
19931431	917356060108836864	3
55002490	483147763405029376	3
845226258720067584	872723151079313408	3
1681772832	391683944913326080	3
3277655246	897520939382050816	3
2753663966	718064731961987072	3
1969152360	860324938145816577	3
776067721	831121150860283905	3
31336678	725804452356050944	3
834926037578371072	891767450240512000	3
33842430	900221616390582274	3
2755891845	638036613570949121	3
117114016	843761840165474304	3
154973097	844329074621218816	3
519519710	885039986147557377	3
1920041028	952625002054127616	3
1034110562	927718035921821696	3
22705952	836719206485762049	3
845226258720067584	888255604027834369	3
416623482	562037833322729472	3
293231390	783034692920422401	3
1675584396	954291118300155904	3
19083977	866306388095619072	3
306944005	852129762277457920	3
132054883	935547994014806018	3
903487276604260352	954144098964750336	3
128334973	932516662368243713	3
828432336786169857	893282870168571904	3
334082635	489793014228070400	3
796420664676745216	849903320546369536	3
18927538	904358448976072704	3
97157479	798729664764190720	3
272511022	870869343671906304	3
447457752	941478525797912577	3
1093124095	746704684304326657	3
346827030	391023911217143808	3
416623482	451751343968251904	3
2806726739	928838301762641920	3
2516132858	888061408029618177	3
2288805589	699536696384364544	3
2330951978	583675776102334464	3
29730065	710855787535540224	3
845309763340517376	847842383391842304	3
333981908	802484174183657472	3
279625229	195672580408090624	3
1265006522	346010089435582464	3
2903183731	874113328259358721	3
418053874	893257967277142016	3
236661347	899994351199289345	3
268834069	874659281135710208	3
23094452	314756266876608512	3
790209924	819956043249778692	3
473543328	890688775839469568	3
835038944	630711971629805568	3
2413305326	867042697047023617	3
30304440	605786813798580226	3
5774782	914035380919312384	3
528589384	304159058657685504	3
39452817	199617041450278915	3
101829949	835068850924310528	3
797159702	474247910478348288	3
524606927	897784043303043072	3
3020330388	912259533904470017	3
416623482	797521250809761792	3
2468748816	735543061091078144	3
2867262207	544216666885079040	3
555938369	686188874347986944	3
53962846	271106770129272832	3
413386936	915917141706264576	3
2165722449	771129379942522880	3
784030042934407168	892501480896442368	3
112547011	179371161430401025	3
820559155	447214756131520512	3
194067962	926805325260271616	3
796030602940063744	932654094061207553	3
18263622	896324774191919104	3
708583297404813312	903789487481815044	3
840107996747198465	900978678892572673	3
102211274	935230256344190976	3
905013912	944736520728203264	3
298153474	892382638794821632	3
813481880175706112	901404868052738048	3
123148608	748312295797710848	3
60998787	539890702394859520	3
91676939	847327768803033088	3
2961974920	916612221395902465	3
1631060748	843926149566775298	3
15393700	880115100543328258	3
528589384	304156126553985024	3
2312606376	917253302080950272	3
136170730	600478893418610688	3
714361666906038276	928304152622583809	3
110452366	813756230770561024	3
790209924	930932212928864257	3
358884839	844206650953293824	3
130147411	721884144838565890	3
1675852728	844176662069764098	3
344133370	581048988138364928	3
2806726739	949372409735536641	3
1151316313	602768577179975680	3
20944649	957028125338202113	3
15936294	866679744888221697	3
237974755	499431842232016896	3
2684529895	938188172151984128	3
33842430	900220873864605701	3
862371270494703617	882230160245837824	3
3091577584	587336065582821377	3
15904695	953533065317494786	3
115591738	930942857988526081	3
834926037578371072	937356102185910272	3
258833253	778515154032091136	3
224811364	907756773976748033	3
31336678	819034100635877378	3
2600966546	919437248088510464	3
755861282612359168	914828348118970368	3
53126966	711852734094450688	3
714364883240927232	958593032558907392	3
849585653012512768	871087891270815745	3
3028169563	859889212723802112	3
18927538	870445677670748162	3
14367181	704307756698697728	3
909386104561963008	943772350377586689	3
156747817	699975372054667264	3
[truncated: 1,681 more rows]
