# Supplementary material for: Towards scaling Twitter for digital epidemiology of birth defects
Source: NPJ Digit Med. 2019 Oct 1;2:96. doi: 10.1038/s41746-019-0170-5 (PMC6773753; doi:10.1038/s41746-019-0170-5)
Supplement: Supplementary file 3 — Supplementary Data 3. [file 41746_2019_170_MOESM3_ESM.txt]

13 trisomy
18 trisomy
21 trisomy
abdomen muscle deficiency
abdomen muscle syndrome
abdomen wall defect
abdomen wall syndrome
aberfeld syndrome
abnormality development cartilage
abnormality ventricle septum
accessory digit
accessory finger
accessory thumb
accessory toe
acheiria
achondrogenesis
achondroplasia
acmicd
acrania
acrocephalopolysyndactyly
acrocephaly
acromicria
adactyly
adpkd
aganglionisis
agenesis
albers schoenberg
amniocele
amniotic band
anaspadia
anencephaly
anomaly cartilage
anomaly diaphragm
anomaly pulmonary venous connection
anomaly pulmonary venous drainage
anomaly pulmonary venous return
anophthalmia
anotia
aorta coarctation
aorta dextrotransposition
aortopulmonary septum defect
aortopulmonary window
aphalangia
aplasia
apodia
apple peel small bowel
apple peel syndrome
aproctia
apsb
arhinencephaly
arm reduction deformity
arnold chiari
arpkd
artery dextrotransposition
asphyxiation thorax dystrophy
asymmetric talipes
ateleiotic dwarf
atresia
atria heart septum defect
atria septum defect
atria septum heart defect
atrioseptal defect
atrioventricular canal
atrioventricular connection discordance
atrioventricular discordance
atrioventricular septum defect
auricular septum defect
av canal
avc type ventricle defect
avsd
bifid cranium
bifid skull
bifid uvula
bile duct obstruction
bladder eversion
bladder exstrophy
bladder extroversion
blockage nasal cavity
bochdalek hernia
bone modeling defect
bone thickening
bonnevie ullrich
born with dislocation hip
born with displacement hip
born with extra digit
born with extra finger
born with extra thumb
born with extra toe
born with glaucoma
born with hammer toe
born with hip dislocation
born with hip displacement
born with megacolon
born with missing arm
born with missing right arm
born with missing left arm
born with missing big toe
born with missing right big toe
born with missing left big toe
born with missing ear
born with missing right ear
born with missing left ear
born with missing eye
born with missing right eye
born with missing left eye
born with missing finger
born with missing great toe
born with missing right great toe
born with missing left great toe
born with missing hand
born with missing right hand
born with missing left hand
born with missing kidney
born with missing right kidney
born with missing left kidney
born with missing leg
born with missing right leg
born with missing left leg
born with missing thumb
born with missing right thumb
born with missing left thumb
born with missing toe
born with no eye
born with no right eye
born with no left eye
born with puv
born with single kidney
born with skin disorder
born without abdomen muscle
born without anus
born without arm
born without right arm
born without left arm
born without auricle
born without big toe
born without right big toe
born without left big toe
born without bile duct
born without brain
born without diaphragm
born without digit
born without duodenum
born without ear
born without right ear
born without left ear
born without eye
born without right eye
born without left eye
born without femur
born without right femur
born without left femur
born without fibula
born without right fibula
born without left fibula
born without finger
born without foot
born without right foot
born without left foot
born without forearm
born without right forearm
born without left forearm
born without globe eye
born without great toe
born without right great toe
born without left great toe
born without hand
born without right hand
born without left hand
born without hindpaw
born without right hindpaw
born without left hindpaw
born without humerus
born without right humerus
born without left humerus
born without ileum
born without interventricular septum
born without intestine
born without jejunum
born without kidney
born without right kidney
born without left kidney
born without large intestine
born without leg
born without right leg
born without left leg
born without limb
born without lower leg
born without lower limb
born without one arm
born without one big toe
born without one ear
born without one eye
born without one fibula
born without one foot
born without one great toe
born without one hand
born without one kidney
born without one leg
born without one radius
born without one thumb
born without one tibia
born without one ulna
born with one arm
born with one big toe
born with one ear
born with one eye
born with one fibula
born with one foot
born with one great toe
born with one hand
born with one kidney
born with one leg
born with one radius
born with one thumb
born with one tibia
born with one ulna
born without phalanges
born without pinna
born without radius
born without rectum
born without small intestine
born without thumb
born without tibia
born without toe
born without ulna
born without upper limb
brachycephaly
brittle bone disease
brittle bone syndrome
buphthalmos
calcaneovalgus
calcaneovarus
cartilage anomaly
cartilage development disorder
cdh
cebocephaly
cephalocele
cephalopagus
cerebral hernia
chd
chdawareness
cheilopalatoschisis
cheiloschisis
chiari malformation
childhood glaucoma
chondrodystrophy
cleft bone palate
cleft foot
cleft hand
cleft hard palate
cleft lip
cleft palate
cleft soft palate
cleft spine
cleft upper lip
cleft uvula
cleftstrong
cloacal exstrophy
closure cranium suture
club foot
club hand
coarctation aorta
common aortopulmonary trunk
common artery trunk
common atrioventricular valve
common atrium
common av valve
common avc
common truncus
common ventricle
complete avc
congenital cataract
congenital dislocation hip
congenital displacement hip
congenital glaucoma
congenital hammer toe
congenital hip dislocation
congenital hip displacement
congenital lymphedema
congenital megacolon
congenital puv
congenital skin disorder
conotruncal cardiac defect
conotruncal defect
conotruncal heart defect
congenital heart disease
conotruncal heart malformation
conoventricular septum defect
constitutional short stature
constricting band
coronary sinus defect
corrected transposition
cortical cataract
craniocele
craniodidymus
craniopagus
craniorachischisis
craniostenosis
craniostosis
craniosynostosis
cranium bifidum
cranium duplication
cranium meningoencephalocele
cranium suture synostosis
cranium synostosis
cretin dwarf
cyclopia
cyst adenomatous
cyst disease kidney
cyst disease lung
cyst eye
cyst kidney
cyst lung
cyst renal
d1 trisomy
decreased head circumference
defect abdomen wall
defect atria septum
defect diaphragm
defect fibula
defect radius
defect spine closure
defect tibia
defect ulna
defect ventricle septum
deficiency femur
deficiency fibula
deficiency limb
deficiency lower limb
deficiency radius
deficiency tibia
deficiency ulna
deficiency upper limb
deformity hip
development dislocation hip
development glaucoma
development hip dislocation
dextrotransposition aorta
dextrotransposition artery
dextrotransposition great artery
diaphragm anomaly
diaphragm defect
diaphragm eventration
diaphragm hernia
diaphragm malformation
diastrophic dwarf
dicephalus
discordance atrioventricular connection
discordance ventriculoarterial connection
dolichocephaly
dorv
double aorta arch
double inlet left ventricle
double inlet right ventricle
double inlet ventricle
double outlet right ventricle
down syndrome
dwarfism
dysgenesis
dysplasia
e3 trisomy
eagle barrett
early onset lymphedema
ebstein anomaly
ebstein malformation
ectopia bladder
ectopia vesicae
ectrodactyly
ectromelia
edward syndrome
egg shaped skull
eiken syndrome
elongated skull
encephalocele
encephalocystomeningocele
encephalomyelocele
endocardial cushion defect
endocardial cushion ventricle defect
epidermolysis bullosa
epispadia
equinovarus
esophagotracheal fistula
esophagus fistula
esophagus ring
esophagus stricture
esophagus web
ethmocephaly
eventration diaphragm
exencephaly
exomphalos
exstrophy bladder
exstrophy urinary bladder
extroversion bladder
eye cyst
fairbank keats
fallot tetralogy
fibula ray defect
fibula ray deficiency
fistula esophagus
flat head syndrome
fontanel closure
foramen ovale
forked uvula
fragilitas ossium
fusion cranium suture
gastric outflow obstruction
gastric outlet obstruction
gastroschisis
goodman campodactyly
goodman syndrome
growth hormone deficiency
harelip
head joined twin
heart hypoplasia left
helmet baby
hemidiaphragm
hemimelia
hemitruncus
hermaphroditism
hernia diaphragm
hip deformity
hirschsprung
hlh syndrome
hlhs
hole heart
hole inside mouth
hole intestine
hole mouth
holoprosencephaly
holotelencephaly
hydraencephalocele
hydrocephalus
hydrophthalmos
hypogonadism
hypoplasia
hypospadia
ichthyosis
imperfect fusion skull
imperforation
indeterminate sex
infant cataract
infant glaucoma
infant lymphedema
insley astley
insufficiency ovary
interatrial septum defect
interauricular septum defect
intercalary limb reduction
interrupted aorta arch
interventricular septum defect
ipkd
ivory bones
jeune syndrome
jeune thorax dystrophy
juvenile glaucoma
karyotype 45
karyotype 46
kidney cyst
klinefelter
kniest syndrome
lamellar cataract
leg reduction deformity
lenticonus cataract
lentiglobus cataract
lenz majewski
lethal short trunk
levotransposition great artery
levotransposition great vessel
limb defect
limb deficiency
limb deformity
limb reduction
lipomeningocele
lipomyelocele
lipomyelomeningocele
lobster claw deformity
lobster claw foot
longitudinal reduction
macrocolon
malformation diaphragm
manus vara
marble bone
medullary cyst
megophthalmos
meningocele
meningoencephalocele
meningomyelocele
meromelia
metatropic dwarf
microcephaly
microphthalmia
microtia
middle interhemispheric variant
mihv
milroy disease
milroy lymphedema
missing fibula
missing globe eye
missing kidney
missing one fibula
missing one kidney
missing one radius
missing one tibia
missing one ulna
missing phalanges
missing radius
missing tibia
missing ulna
mongolism
monodactyly 
monosomy x
moore federman
morbus down
morgagni hernia
mosaicism 45
multicystic kidney
myelocele
myelocystocele
myelodysplasia
myelomeningocele
myeloschisis
nance insley
nance sweeney chondrodysplasia
nanism
nanocephaly
nanophthalmia
nanosomia
narrowing aorta valve
nasal cavity obstruction
neural tube defect
newborn glaucoma
no globe eye
nonne milroy meige
normal dwarf
notoencephalocele
ntd
nubbin finger
nubbin toe
nuclear cataract
obrinsky
obstruction bile duct
obstruction nasal cavity
ocular absence
oculo palato cerebral
oeis complex
oligodactyly
oligohydramnios sequence
omphalocele
open spine
oro facial cleft
ossification cranium suture
ossification suture skull
osteochondrodysplasia
osteodystrophy
osteogenesis
osteopetrosis
osteopsathyrosis
osteosclerosis
ostium secundum
ovary insufficiency
ovary short stature
oxycephaly
palatoschisis
papvc
papvd
papvr
paraesophageal hernia
partial avc
patau syndrome
pediatric glaucoma
pelvirectal achalasia
pentalogy fallot
persistent avc
pes equinus
pffd
phocomelia
plagiocephaly
polychondrodystrophy
polycystic kidney
polycystic renal
polydactyly
postaxial finger
postaxial skin tag
postaxial toe
posterior urethra valve
potter anomaly
potter sequence
potter syndrome
preaxial finger
preaxial skin tag
preaxial toe
primary lymphedema
primitive renal tubule
primordial dwarf
primum type asd
proximal femur focal deficiency
prune belly
pseudonuchal infant
pseudotruncus
pterygolymphangiectasia
pulmonary artery sling
pulmonary venolobar
pure dwarf
pyloric obstruction
rachischisis
radial ray defect
radial ray deficiency
reduction deformity
reduction limb
renal cyst
renofacial syndrome
rhizomelia
right aorta arch
right hypoplasia heart
roger disease
rudimentary finger
rudimentary toe
sagittal synostosis
scaphocephaly
schistorrhachis
schwartz jampel
schwartz syndrome
scimitar anomaly
scimitar syndrome
sectoral cataract
severe short stature
short stature disorder
silverman handmaker
single brain ventricle
single ventricle
sinus venosus
situs inversus
situs transversus
situs viscerum inversus
sja syndrome
small kidney
small pinna
solitary kidney
spina bifida
spine closure defect
spine dysraphia
split foot malformation
split hand malformation
split uvula
stenosis
streeter anomaly
stricture bile duct
stricture esophagus
supernumerary digit
supernumerary finger
supravesical fissure
syndactyly
synthorax
talipomanus
tall shaped cranium
tall shaped head
tall shaped skull
tapvc
tapvd
tapvr
tarsal coalition
taussig bing
taybi linder
te fistula
tetralogy fallot
thanatophoric dwarf
thanatophoric short stature
thoracopagus
thorax dystrophy
thorax joined twin
tibia ray defect
tibia ray deficiency
tower skull
tracheoesophageal fistula
transposition great artery
transposition great vessel
transverse limb reduction
transverse terminal deficiency
transverse terminal reduction
tranverse deficiency arm
triad syndrome
triangular skull
trigonocephaly
trisomy 13
trisomy 18
trisomy 21
truncus arteriosus
turner albright
turner syndrome
turricephaly
ulna ray defect
ulna ray deficiency
umbilical hernia
underdeveloped ear
underdeveloped heart
underdeveloped kidney
underdeveloped left heart
underdeveloped right heart
univentricular heart
uranoschisis
urethra meatus
urethra obstruction sequence
vascular ring
vascular sling
ventricle inversion
ventricle septum abnormality
ventricle septum defect
ventriculoarterial connection discordance
ventriculocele
vesical exstrophy
visceral inversion
vsd
web esophagus
wedge shaped cranium
wedge shaped skull
xo genotype
xo syndrome
xxy male
xxy syndrome
zonular cataract
congenital kidney disorder
sub mucous cleft
born without left ventricle
born without right ventricle
