# Supplementary material for: Towards scaling Twitter for digital epidemiology of birth defects
Source: NPJ Digit Med. 2019 Oct 1;2:96. doi: 10.1038/s41746-019-0170-5 (PMC6773753; doi:10.1038/s41746-019-0170-5)
Supplement: Supplementary file 4 — Supplementary Data 4. [file 41746_2019_170_MOESM4_ESM.txt]

abdomen	abdominal abdominal adominal abdomin abnominal abdomial abdomanal abdomal adbominal abdomenal
aberfeld	aberfelds aberfeld_s
abnormality	abnormalities abnormal abnormally abonormal abormal abnomal abnormally abnoraml abnornal abnormailty adnormal
absence	absense absences abscence absent absentee
accessory	accesory
achondroplasia	achondroplastic
acromicria	acromicric
adenomatous	adenomas adenomatoid
amniocele	amnioceles
anaspadia	anaspadias
anencephaly	anencephalus anencephalia
anomaly	anomily anomoly abnormalities abnomalities anomolies abnormalties anomalies anomalous
anophthalmia	anophthalmias anophthalmos
anotia	anotias
anus	anal
aorta	aeorta aortic arotic
aortopulmonary	aorticopulmonary
apple	apple apples
arch	archs arches
artery	arterty arterys atery artey arterioles artieries ateries arterial arteriole atrial aterial
asphyxiation	asphyxiating
ateleiotic	ateliotic
atresia	atresias
atria	atrial arterial aterial
atrium	atriums
auricular	articular
band	bands band
barrett	barret barretts barrett_s barrets barret_s barett baretts barett_s
belly	bellly bellys
bifida	bifidas
bifidum	bifidus bifidums
bile	biliary bilary billiary
bladder	baldder bladdar
blockage	blockages blocked
bochdalek	bochdaleks bochdalek_s
bone	bones boney bony
bowel	bowels bowell
brain	brains
canal	canals
cartilage	cartilages cartlaige cartlage cartlige cartliage cartiledge cartilege cartilidge cartilige cartillage
cataract	catarack cateract catarac catarct cateracts cataracts
cephalocele	cephaloceles
chd	chds
chiari	chirai chiairi chiair chairi chiaris chiari_s
childhood	chidhood childhoods chldhood chidlhood childhod choldhood chilhood
chondrodystrophy	chondrodystrophies chondrodystrophic
circumference	circumfrence
claw	claws
cleft	clefted cleftee clefty clefts clef cleff
club	clubs clubbed
coalition	coalitions
coarctation	coarctations
common	commmon commone coomon commonly commom commen commong comman
complete	completed completes
complex	compex complexity complexed
congenital	congential congenitally congentially
connection	conenction conection connector connections conncetion conections connecting connect connnection connexion
constitutional	consitution consitutional constitutionality constitution constitutionalism constituional consititution constution constiutional constitional constituion constitutionally constition constitutions
constricting	constricts constrict constrictive constriction
corrected	corrects correct
craniocele	cranioceles
craniosynostosis	craniosynostoses
cranium	craniums cranial
cushion	cushiony cushions cusions cushioning cushioned cusion coushions coushin
cyst	cysts cysty cycst cystic
decreased	decreses decrease decreases decrese descreased
defect	deffect defects defective
deficiency	defincency defficency defeciency definciency deficinecy deficienct dificiency deficiencey defficiency deficiences deficincey difficiency defieciency deffiency deficience dificency deficieny deficincy deficiancy deficient deficiencys defiecency deficeincy deficientcy deficiencies deficancy defficiancy defiiciency deficency defiency deficencies deficiancies deficienies dificiencies defencies defien…
deformity	deformaty deformities deformaties deformed
development	developmental develpment develoment developemental develpoment developmentally develpmental developmentaly deveopment developmentalist developement developed developing
dextrotransposition	dextratransposition d_transposition
diaphragm	diapraghm diaphram diaphrams diaghram diaphragmatic diaphragms diagphram
dicephalus	dicephaly
digit	digits
discordance	discordant discord
disease	diseses didease dieseases dis_eased diasese dis_eases diesease diesase diseas diseases disase diseaes dissease dis_ease diseae dsease disesase disese desease diease dease dieases
dislocation	dislocating dislocations dislocated dislocate dislocates dislocatable
disorder	disrder dissorder disorders dirorder diorder disoreder dosorder disoder
displacement	displacements displaced
double	doubles doubled duble
down	dowwn downt dowen downa dwn downing downs dowens down_s
duct	ducts
duodenum	duodenal
duplication	duplicating duplications
dwarf	dwarfs
dwarfism	dwarism
dysplasia	displasia dyspasia dyslasia dyplasia displaysia dysplacia dysplastic dsyplasia dysplasias
dysraphia	dysraphias dysraphism dysraphisms
ear	ears
early	erly ealy earily eary eearly
ebstein	ebsteins ebstein_s
ectopia	ectopic etopic ectopics eptopic ecoptic
edward	edwards edward_s
egg	eggs
elongated	elongate elongates
encephalocele	encephaloceles
encephalocystomeningocele	encephalocystomeningoceles
encephalomyelocele	encephalomyeloceles
epispadia	epispadias
esophagotracheal	oesophagotracheal esophago_tracheal oesophago_tracheal
esophagus	espophagus esophigus esphagus esophagul esphogus esophagitus esophagous esopahgus oesphagus esophogus escophgus oesophaghus osophagus oesophagus esophagas esophagits espohagus esophegus esohagus esophages esophageal oesophageal esphogeal oesophagal esophgeal esophegeal esphageal esophogeal esophagial esophagal esaphageal esophegal
exstrophy	exstrophies extrophy extrophies estrophy
extra	exta xtra
extroversion	extraversion extroverted extraverted
eye	eyes eyeball eyeballs eye_ball eye_balls
fallot	fallots fallot_s
femur	femurs femure femoral femeral femor
fibula	fibular fibular fibulas
finger	fingers
fissure	fissures
fistula	fistulas fistulae
foot	feet feets feeet foots
foramen	foraman
forearm	fore_arm forarm forarms forearms
fusion	fushion fusions fision fussion fusing
genotype	geneotype geno_type genotpye genotypes
glaucoma	glacoma gloucoma
globe	globes
goodman	goodmans goodman_s
great	gret grreat geat agreat grerat grat greast grrreat
growth	grwoth
hammer	hammers
hand	hands
hard	hared ahard
harelip	harelips hare_lip hare_lips
heart	hearts hearat
hernia	henia hernis heria herna hernias hernial herina hernea herniate hernai
hip	hip hips
hirschsprung	hirschsprungs hirschsprung_s
hole	holes
hormone	hormoned homone hormones horomone hormaone hormorne hormon horemone hormons harmone homones horomones hormome
hydraencephalocele	hydraencephaloceles
hydrocephalus	hydrocephalis hydroceph
hypoplasia	hypoplastic hyperplastic
hypospadia	hypospadias
ileum	ilieum illeum illieum ileal
imperfect imperfection inperfect imperfectly imperfections imperfects
imperforation	imperforate
indeterminate	indeterminable indeterminant
infant	infantile infantilism
inlet	inlets
insufficiency	insuffiency insufficency insufficieny insufficient
interrupted	interupted interupt interruped interuppted interrupt interrupts
intestine	instestine intesines instestines intenstines intenstine intestin intestins intesine intestines intestinal intestional
inversion	inversions
jejunum	jejenum jejunal
jeune	jeunes	jeune_s
joined	joind joned jioned joiined
juvenile	juvenial juvenille juvinile
karyotype	karotype karyotypes
kidney	kindneys kideny kindney kidnesy kidny kindey kidneys kindeys kdineys kidey kidenys
klinefelter	klinefelters klinefelter_s
large	larges larger largest
leg	legs
lethal	leathal lethally
levotransposition
limb	limbs
lip	lips
lipomeningocele	lipomeningoceles
lipomyelocele	lipomyeloceles
lipomyelomeningocele	lipomyelomeningoceles
lobster	lobsters
longitudinal	longitudinally
lower	lowers lowered lowere lowerd
lung	lungs
lymphedema	lymphodema lymphoedema
male	males
malformation	malformations malformed
marble	marled marbled
meningocele	meningoceles
meningoencephalocele	meningoencephaloceles
meningomyelocele	meningomyeloceles
metatropic	metatrophic
microcephaly	microcephalus microcephalies microcephalic microcephali microencephaly
microphthalmia	microphthalmos
middle	midle
milroy	milroys milroy_s
missing	mising missin
modeling	modelling
mongolism	mongoloidism
morgagni	morgagnis morgagni_s
mosaicism	mosaic
muscle	musscles mussle muschles muscke muscules muscel musles musces mucle miscle mucles muscler muscles msucle mucsle muslce musle muscls musscle muscule
myelocele	myeloceles
myelocystocele	myelocystoceles
myelomeningocele	myelomeningoceles
nanophthalmia	nanophthalmos
nanosomia	nanosoma
narrowing	narrow narrowings
nasal	nasally nasaly
neural	neuronal
newborn	newborns
normal	hormal mormal noral normle noraml normall normally noemal normaly nromal nornmal normmal nornal ormal nomal nomral
notoencephalocele	notoencephaloceles
ntd	ntds
nubbin	nubbins
obstruction	obstruct obstructions obstructing obstructed
omphalocele	omphaloceles
one	oone once
onset	onsets
open	opend opens opened openeing openign opening oppening openin reopening openning opeing
osteochondrodysplasia	osteochondrodysplasias
osteodystrophy	osteodystrophies
outflow	outflows
outlet	outlets outlet
ovale	ovales
ovary	ovarians ovarian ovarion overian ovairian ovaian ovarain ovaries
palate	palates pallate palat pallat pallatt pallatte palete paletes pallete palet pallet pallett pallette palates palates pallates palats pallats pallatts pallattes paletes palletes palets pallets palletts pallettes
paraesophageal	paraoesophageal
partial	partical partialy partially
patau	pataus patau_s
pediatric	paediatric pediatrics paediatrics
peel	peels peely
persistent	persistant peristent persisted persist persisent
pinna	pinnae
polycystic	polcystic
polydactyly	polydactylism
posterior	posteriorly
potter	potters potter_s
primitive	primitives primative
proximal	proximally
prune	pruned prunes
pulmonary	pulomary pulmanary pulmoary pulomonary plumonary pulmonry pulminary pulmonay pulmomary pulmonery pumonary pulmunary pulmnary pulomnary pulmonic
radius	radial radially radial
ray	rays
rectum	rectal
reduction	reductions reducing reduced
return	returns returned
rhizomelia	rhizomelic
right	rightt rght righ rigjht ritght riught riht reight rigtht righht rigt rite
ring	rings
roger	rogers roger_s
schoenberg	schonberg schoenbergs schoenberg_s schonbergs schonberg_s
schwartz	schwartzs schwartz_s
scimitar	scimitars
septum	septal
sequence	sequences
severe	suvere servre sevear savere svere severve servere sevre sever
sex	sexs
shaped	shape
single	singe
sinus	sinuses sinues sinius sinuse sinsus
skull	skulls
sling	slings
small	smaller smalll smal
solitary	solidary
spina	spin spinal
spine	spines spinal spinial
split	splits
stenosis	stenois stinosis stenoses stenoisis
streeter	streeters	streeter_s
stricture	strictures strictured
suture	sutures sutured
sweeney	sweeneys sweeney_s
syndrome	syndorme syndome symdrome yndrome syndroms sydrome syndrone syndrom
tag	tags
terminal	terminals
tetralogy	tetrology
thorax	thoraxic thorasic thoraxic thoracic thoractic thoratic thoracis throacic thoraic
thumb	thumbs
tibia	tibial tibias tibial tibialis
toe	toes
tower	towers
tracheoesophageal	tracheooesophageal tracheo_esophageal tracheo_oesophageal
transverse	tranverse
triad	triads triad_s
trigonocephaly	trigonocephalus
trisomy	trisome trisomy trisomies trisomic tristomy trisomie
tube	tubed tubes
turner	turners turner_s
twin	twins
type	types
ulna	ulnar ulnas
umbilical	umbillical imbilical periumbilical umbelical umblical
underdeveloped	undeveloped underdevelopment
urethra	urethras urethera uretha urethral
valve	valves valvar valvular
variant	varient variants
venous	veneous veinous
ventricle	ventricles vetricle ventricals venticle venticles ventrical ventricular
ventriculocele	ventriculoceles
vessel	vessles vessels vesel
wall	walls walll
web	webbed
wedge	wedges wedged
with	w w/
without	withoug withiout wothout withou withot witout wihtout whitout wihout withowt whithout withour wiithout withouth withought wthout w/o w/out
mucous	submucous mucus submucus
