# Supplementary material for: Towards scaling Twitter for digital epidemiology of birth defects
Source: NPJ Digit Med. 2019 Oct 1;2:96. doi: 10.1038/s41746-019-0170-5 (PMC6773753; doi:10.1038/s41746-019-0170-5)
Supplement: Supplementary file 5 — Supplementary Data 5. [file 41746_2019_170_MOESM5_ESM.txt]

Noah
Jacob
Mason
Liam
William
Ethan
Michael
Alexander
James
Daniel
Elijah
Aiden
Jayden
Benjamin
Matthew
Logan
David
Joseph
Anthony
Jackson
Lucas
Joshua
Andrew
Gabriel
Samuel
Christopher
John
Dylan
Ryan
Isaac
Carter
Luke
Nathan
Caleb
Owen
Christian
Henry
Oliver
Wyatt
Jonathan
Landon
Jack
Sebastian
Hunter
Isaiah
Julian
Levi
Aaron
Eli
Brayden
Nicholas
Connor
Charles
Thomas
Evan
Jeremiah
Gavin
Cameron
Jordan
Adrian
Jaxon
Angel
Tyler
Robert
Austin
Grayson
Josiah
Brandon
Colton
Jose
Dominic
Kevin
Zachary
Chase
Ian
Jason
Ayden
Adam
Parker
Cooper
Justin
Xavier
Nolan
Jace
Hudson
Carson
Bentley
Lincoln
Blake
Easton
Nathaniel
Asher
Mateo
Jaxson
Tristan
Luis
Brody
Kayden
Juan
Bryson
Leo
Cole
Vincent
Elias
Ryder
Carlos
Micah
Jesus
Max
Damian
Miles
Alex
Diego
Eric
Maxwell
Santiago
Leonardo
Sawyer
Ezra
Roman
Hayden
Theodore
Giovanni
Bryce
Camden
Ivan
Braxton
Ashton
Greyson
Wesley
Timothy
Antonio
Declan
Axel
Steven
Bryan
Jonah
Richard
Miguel
Kaiden
Silas
Aidan
Kaleb
George
Colin
Jaden
Victor
Harrison
Joel
Weston
Preston
Patrick
Alejandro
Kaden
Kyle
Brian
Ezekiel
Edward
Jesse
Marcus
Emmanuel
Maddox
Riley
Jude
Alan
Jeremy
Grant
Jameson
Malachi
Everett
Caden
Emmett
Sean
Brady
Jayce
Kingston
Jake
Kai
Brantley
Oscar
Abel
Bennett
Ryker
Abraham
Calvin
Mark
Bradley
Tucker
Nicolas
Cayden
Kenneth
Luca
Avery
Paul
Derek
Gage
King
Jase
Maximus
Maverick
Emma
Sophia
Olivia
Isabella
Ava
Mia
Emily
Abigail
Madison
Elizabeth
Charlotte
Chloe
Ella
Amelia
Avery
Sofia
Evelyn
Harper
Addison
Grace
Natalie
Victoria
Lily
Aubrey
Lillian
Zoey
Hannah
Brooklyn
Layla
Samantha
Zoe
Leah
Riley
Scarlett
Anna
Savannah
Camila
Audrey
Allison
Gabriella
Hailey
Sarah
Claire
Aaliyah
Kaylee
Nevaeh
Aria
Alexis
Alexa
Arianna
Penelope
Alyssa
Bella
Stella
Ariana
Peyton
Taylor
Lucy
Ashley
Brianna
Ellie
Genesis
Nora
Maya
Madelyn
Serenity
Caroline
Kylie
Violet
Kennedy
Skylar
Autumn
Sadie
Julia
Mackenzie
Khloe
Sophie
Katherine
Paisley
Mila
Eva
Naomi
Eleanor
Gianna
Melanie
Aubree
Faith
Kayla
Piper
Madeline
Lydia
Alexandra
Ruby
Lauren
Annabelle
Makayla
Jasmine
Sydney
Bailey
Morgan
Kimberly
Maria
Hazel
Alice
Isabelle
Reagan
Jocelyn
London
Andrea
Trinity
Rylee
Aurora
Natalia
Molly
Vivian
Jade
Elena
Liliana
Mary
Eliana
Brooke
Clara
Quinn
Cora
Brielle
Payton
Lilly
Hadley
Valentina
Mariah
Paige
Nicole
Luna
Mya
Jordyn
Kinsley
Delilah
Destiny
Willow
Isabel
Lyla
Angelina
Rachel
Kendall
Josephine
Valeria
Sara
Vanessa
Kaitlyn
Mckenzie
Adeline
Amy
Aliyah
Reese
Gabrielle
Laila
Juliana
Ivy
Ximena
Jessica
Brooklynn
Gracie
Eden
Ariel
Adriana
Emilia
Margaret
Isla
Valerie
Katelyn
Adalynn
Melody
Elise
Adalyn
Michelle
Emery
Rebecca
Daisy
Catherine
Alaina
Makenzie
Stephanie
Ryleigh
Jayla
Lila
Norah
Izabella
Londyn
Summer
Julianna
Jennifer
Daniela
Alana
Kylee
Hayden
Giselle
Eliza
Angela
Athena
Leilani
